# Supplementary material for: Association between gut microbiota and sensorineural hearing loss: a Mendelian randomization study
Source: Front Microbiol. 2023 Oct 17;14:1230125. doi: 10.3389/fmicb.2023.1230125 (PMC10616596; doi:10.3389/fmicb.2023.1230125)
Supplement: Supplementary file 1 [file Data_Sheet_1.xlsx]

## Sheet: Table S1
Table S1 Instrumental variables used in MR analysis of the association between gut microbiota and SNHL.
Bacterial taxa(exposure)	SNP	Effect allele	Other allele	exposure(Bacterial)			outcome(SNHL)			F-statistic
				beta.exposure	se.exposure	pval.exposure	beta.outcome	se.outcome	pval.outcome
Butyricimonas	rs113054641	G	A	-0.144881	0.0274574	1.74e-07	0.0105531	0.022213	0.634727	27.8423
Butyricimonas	rs1862649	G	A	0.113124	0.0248176	4.76e-06	0.0382515	0.0180311	0.0338868	20.7773
Butyricimonas	rs62130338	G	A	-0.0732608	0.0158324	3.9e-06	-0.00218054	0.00962617	0.820795	21.4117
Butyricimonas	rs62390301	T	C	-0.0872983	0.0174893	7.42e-07	-0.0103167	0.0114361	0.366993	24.9154
Butyricimonas	rs7083431	A	C	0.0703539	0.0144439	8.85e-07	0.0095898	0.0102479	0.349385	23.7252
Butyricimonas	rs71428626	G	T	-0.133188	0.0289905	4.8e-06	0.0203279	0.0255302	0.425897	21.1067
Butyricimonas	rs78453362	A	G	-0.14948	0.0327073	4.06e-06	-0.0113037	0.0296803	0.703317	20.8871
Butyricimonas	rs9657374	C	T	0.0680719	0.0148172	4.5e-06	0.0123205	0.0100077	0.218285	21.1058
Blautia	rs11149971	C	T	0.117605	0.02339	1.04e-06	0.0327029	0.0201727	0.104987	25.2808
Blautia	rs12453000	C	T	0.0625335	0.0129987	1.26e-06	0.00780317	0.0132829	0.556895	23.1432
Blautia	rs67794373	C	T	0.0601709	0.0123443	1e-06	-0.0378357	0.0110363	0.000607379	23.7597
Blautia	rs682885	A	G	-0.0493376	0.0107359	4.49e-06	0.0203116	0.0097868	0.037949	21.1194
Blautia	rs72973581	A	G	0.125169	0.0265408	1.74e-06	-0.017503	0.0195618	0.37092	22.2416
Blautia	rs7860714	A	G	-0.0502178	0.0109853	4.09e-06	0.00646978	0.00956546	0.498806	20.8975
Ruminiclostridium5	rs10827477	A	G	-0.0547387	0.0115163	2.19e-06	-0.00896464	0.00959121	0.349957	22.5922
Ruminiclostridium5	rs113753996	T	C	0.0820689	0.0174463	3.99e-06	0.00915799	0.0118477	0.439535	22.1285
Ruminiclostridium5	rs1492620	T	C	-0.0830505	0.0180073	3.53e-06	0.000526398	0.013761	0.969486	21.271
Ruminiclostridium5	rs2482038	C	A	0.0518991	0.0108777	1.7e-06	-0.0107812	0.00931443	0.24708	22.7639
Ruminiclostridium5	rs6121460	G	A	0.0932955	0.0199206	2.64e-06	0.0187267	0.0169194	0.268374	21.934
Ruminiclostridium5	rs79968837	A	G	-0.0950311	0.0193507	1.15e-06	-0.0145336	0.0206853	0.482303	24.1177
Ruminococcus1	rs11783695	G	T	-0.0734114	0.0161398	4.73e-06	0.0024638	0.0125089	0.843856	20.6886
Ruminococcus1	rs17781867	C	T	0.0999271	0.0211728	1.96e-06	0.00537941	0.0179802	0.764798	22.2746
Ruminococcus1	rs6493760	C	T	0.0535262	0.0115885	3.38e-06	0.00472137	0.00956594	0.621617	21.3345
Ruminococcus1	rs7117576	A	G	0.0829505	0.0170891	6.48e-07	-0.0320398	0.0159597	0.044692	23.5612
Ruminococcus1	rs7583465	C	T	0.0527654	0.0112619	2.56e-06	0.0105028	0.00918616	0.252902	21.9521
ErysipelotrichaceaeUCG003	rs10164067	T	G	-0.10326	0.0212405	1.13e-06	0.0135273	0.0205623	0.510623	23.6339
ErysipelotrichaceaeUCG003	rs11994308	C	T	0.115417	0.0242503	1.33e-06	-0.00134645	0.0161598	0.933596	22.6522
ErysipelotrichaceaeUCG003	rs17798136	G	A	0.158818	0.0347674	3.24e-06	0.0473855	0.0187835	0.011645	20.8666
ErysipelotrichaceaeUCG003	rs28568391	A	G	-0.0583911	0.0118741	6.42e-07	-0.00577741	0.00919197	0.529657	24.1822
ErysipelotrichaceaeUCG003	rs59068084	T	G	0.0564772	0.0120224	3.12e-06	-0.00793768	0.00942533	0.399696	22.0681
ErysipelotrichaceaeUCG003	rs59104037	A	G	-0.0951263	0.0204742	4.48e-06	0.00753306	0.0137285	0.583199	21.5867
ErysipelotrichaceaeUCG003	rs62403464	T	C	-0.0731743	0.0156516	3.44e-06	0.00947443	0.0118968	0.425808	21.8576
ErysipelotrichaceaeUCG003	rs75949021	T	C	-0.169667	0.0374238	3.58e-06	0.0150695	0.0231486	0.515054	20.5541
ErysipelotrichaceaeUCG003	rs76502207	T	C	0.144844	0.0289929	6.41e-07	0.0292565	0.0232177	0.207635	24.9584
RuminococcaceaeUCG005	rs10873449	T	C	0.0654843	0.0143973	4.11e-06	-0.012682	0.0116055	0.274497	20.6876
RuminococcaceaeUCG005	rs10950694	T	C	0.0577628	0.011412	4.3e-07	-0.0149595	0.00954355	0.116998	25.6196
RuminococcaceaeUCG005	rs114279581	A	G	-0.146604	0.0316034	3.22e-06	-0.0238307	0.0172644	0.167483	21.5191
RuminococcaceaeUCG005	rs12288512	A	G	0.066635	0.0144356	3.1e-06	0.00232285	0.0106888	0.827962	21.3078
RuminococcaceaeUCG005	rs12458218	T	C	0.0677322	0.0144525	2.41e-06	-0.0183215	0.0118901	0.123339	21.9637
RuminococcaceaeUCG005	rs2893871	G	A	-0.073644	0.015548	3.54e-06	0.00252693	0.0145624	0.862239	22.435
RuminococcaceaeUCG005	rs34781347	G	A	0.188685	0.0386484	6.05e-07	0.015286	0.0178078	0.390679	23.8348
RuminococcaceaeUCG005	rs7449320	C	A	0.0599163	0.0130836	4.81e-06	-0.00292133	0.0108321	0.787397	20.9717
RuminococcaceaeUCG005	rs7555878	A	G	0.0586677	0.0125277	2.81e-06	-0.00863671	0.0105838	0.41448	21.9308
Eubacteriumhalliigroup	rs10798999	C	T	0.0601661	0.0126752	2.61e-06	-0.0085885	0.0103378	0.406095	22.5315
Eubacteriumhalliigroup	rs13116360	T	C	0.154124	0.0297185	2.94e-07	0.0144626	0.0185394	0.435332	26.896
Eubacteriumhalliigroup	rs28584818	A	G	0.126115	0.0268627	4.43e-06	0.0107193	0.0167968	0.523361	22.0412
Eubacteriumhalliigroup	rs60254196	A	G	-0.0522832	0.0111865	2.7e-06	0.000980558	0.00919513	0.915075	21.8442
Eubacteriumhalliigroup	rs6550770	T	C	-0.198087	0.0443545	4.82e-06	-0.0311511	0.0228368	0.172544	19.9452
Eubacteriumhalliigroup	rs74018587	C	T	0.208943	0.043822	3.7e-06	0.0648452	0.0229917	0.00479667	22.7337
Eubacteriumhalliigroup	rs949971	T	G	-0.0540164	0.0116101	3.29e-06	0.00265686	0.00973795	0.784979	21.6462
LachnospiraceaeNC2004group	rs12127733	G	A	0.115182	0.0246006	3.11e-06	0.000584556	0.0118793	0.960754	21.9217
LachnospiraceaeNC2004group	rs3756315	A	G	-0.0883469	0.0188397	3.33e-06	0.00610424	0.00998204	0.540854	21.9905
LachnospiraceaeNC2004group	rs6116753	G	A	0.0994748	0.0209139	2.92e-06	0.00633187	0.0119104	0.594988	22.6233
Lactobacillus	rs1530559	G	A	0.0804001	0.0178207	4.93e-06	-0.0010956	0.00924033	0.905618	20.3545
Lactobacillus	rs16861661	G	A	-0.183147	0.038148	1.28e-06	0.0149573	0.0185404	0.419817	23.0492
Lactobacillus	rs62314653	C	A	0.187692	0.0394585	2.24e-06	-0.0145364	0.0192811	0.450897	22.6262
Lactobacillus	rs7399658	G	A	-0.107134	0.0221883	3.12e-06	-0.0163787	0.0119207	0.169451	23.3134
Lactobacillus	rs768253	T	G	-0.079195	0.0171791	4.25e-06	-0.0118799	0.00919412	0.196316	21.2518
Lactobacillus	rs921925	A	C	0.0985077	0.0203229	9.72e-07	-0.000976283	0.011148	0.930215	23.4947
Coprococcus2	rs2482516	C	T	0.0754415	0.0164619	4.72e-06	0.0115718	0.0109974	0.292695	21.0021
Coprococcus2	rs6677933	C	T	-0.0804405	0.0164216	1.19e-06	-0.00469004	0.0129481	0.717188	23.9948
Coprococcus2	rs72680320	T	C	-0.0649382	0.013919	2.27e-06	-0.00404799	0.00968869	0.676089	21.7663
Sutterella	rs13173038	A	G	-0.0718076	0.0151627	2.73e-06	0.0185712	0.0105921	0.07955	22.4278
Sutterella	rs143438747	T	C	-0.145793	0.0306867	3.28e-06	0.0048565	0.0172088	0.777782	22.572
Sutterella	rs2321387	G	A	-0.0592876	0.0124509	1.87e-06	0.00654987	0.00924281	0.478545	22.6738
Sutterella	rs7499539	A	G	0.0617478	0.0130998	2.36e-06	0.00346265	0.0103687	0.738416	22.2183
LachnospiraceaeFCS020group	rs10093861	G	A	-0.0568869	0.0121152	3.06e-06	-0.010198	0.00928494	0.272056	22.0477
LachnospiraceaeFCS020group	rs1363769	T	C	-0.200628	0.0449372	1.58e-06	-0.00625207	0.0258383	0.808804	19.933
LachnospiraceaeFCS020group	rs2862811	T	C	0.0564927	0.0121736	3.92e-06	0.0158653	0.00997157	0.111597	21.5351
LachnospiraceaeFCS020group	rs35035870	T	C	-0.190615	0.0414403	2.62e-06	0.00417011	0.0233629	0.858336	21.1578
LachnospiraceaeFCS020group	rs7249113	G	A	0.0679483	0.0133496	3.72e-07	-0.0114067	0.0100218	0.255042	25.9073
LachnospiraceaeFCS020group	rs72793667	A	G	-0.116881	0.0246589	1.63e-06	-0.0217771	0.0235621	0.35536	22.4667
LachnospiraceaeFCS020group	rs9788306	C	T	-0.062804	0.0130744	1.39e-06	0.00766688	0.0101056	0.448047	23.0743
Eubacteriumoxidoreducensgroup	rs12423772	G	T	0.14098	0.0295029	2.63e-06	0.0216146	0.0129363	0.0947502	22.8341
Eubacteriumoxidoreducensgroup	rs2973294	G	T	0.0923559	0.0195439	2.39e-06	0.00444354	0.00925734	0.631226	22.331
Eubacteriumoxidoreducensgroup	rs34561138	G	A	0.216145	0.045992	2.51e-06	-0.0202599	0.0236545	0.391727	22.0865
Eubacteriumoxidoreducensgroup	rs440215	C	T	0.0932766	0.0195294	1.65e-06	-0.00496147	0.00921832	0.590427	22.8122
Clostridiumsensustricto1	rs116847295	C	T	0.110021	0.0246032	4.58e-06	-0.0055252	0.0137299	0.687375	19.9974
Clostridiumsensustricto1	rs12341505	G	A	0.0810718	0.0180121	4.82e-06	-0.000790908	0.0156561	0.95971	20.2586
Clostridiumsensustricto1	rs2795528	G	A	-0.184315	0.0392204	2.72e-06	0.00741658	0.0198715	0.70898	22.0849
Clostridiumsensustricto1	rs2817172	C	T	0.058139	0.0124492	2.77e-06	-0.0110363	0.00934729	0.237726	21.8097
Clostridiumsensustricto1	rs550843	T	C	-0.0783246	0.0169209	2.05e-06	-0.0156976	0.010257	0.125909	21.4263
Desulfovibrio	rs13066142	G	A	0.119141	0.0250891	3.79e-06	0.00323441	0.0158538	0.838342	22.5502
Desulfovibrio	rs16863365	A	G	0.109402	0.0226964	1.79e-06	0.00944834	0.0218175	0.66497	23.2349
Desulfovibrio	rs2853179	C	T	0.0811971	0.0174234	2.42e-06	0.0115344	0.0109452	0.291958	21.7177
Desulfovibrio	rs6580353	T	C	0.0770979	0.0169735	4.94e-06	-0.0226721	0.0115525	0.0497004	20.632
LachnospiraceaeUCG004	rs11128180	A	G	0.0648288	0.0140126	4.52e-06	-0.00673395	0.0107906	0.53259	21.4041
LachnospiraceaeUCG004	rs12673420	G	A	0.0554351	0.0118375	2.98e-06	0.00638216	0.00912282	0.484188	21.9305
LachnospiraceaeUCG004	rs12747809	G	A	-0.062197	0.0125685	8.65e-07	0.00248107	0.010163	0.807132	24.4892
LachnospiraceaeUCG004	rs12894272	A	G	0.0579792	0.0125229	4.34e-06	0.00382285	0.0096454	0.691855	21.4356
LachnospiraceaeUCG004	rs2444793	C	T	-0.0542433	0.0118188	4.77e-06	-0.00183426	0.00935037	0.844478	21.0644
LachnospiraceaeUCG004	rs2882478	G	A	-0.0577091	0.0118338	1.21e-06	-0.00617476	0.00920163	0.502188	23.7814
LachnospiraceaeUCG004	rs35182105	A	G	-0.109724	0.024221	4.87e-06	-0.00711918	0.0201631	0.724029	20.5221
RuminococcaceaeUCG009	rs12508214	C	T	-0.0774649	0.0168937	4.75e-06	8.38675e-05	0.00971864	0.993115	21.0262
RuminococcaceaeUCG009	rs1550196	G	A	0.130842	0.0262478	1.13e-06	0.00280298	0.0153786	0.855375	24.8488
RuminococcaceaeUCG009	rs2058609	A	G	0.0816464	0.017472	3.12e-06	0.0163776	0.0102319	0.109458	21.8369
RuminococcaceaeUCG009	rs2192926	A	G	-0.089048	0.0192989	4.88e-06	-0.00520978	0.00973789	0.59265	21.2904
RuminococcaceaeUCG009	rs4079028	C	T	0.0915623	0.019936	3.28e-06	-0.0143164	0.0106913	0.180547	21.0939
RuminococcaceaeUCG009	rs4708333	T	G	-0.084033	0.0174757	1.56e-06	0.00941223	0.00967257	0.330511	23.1223
Anaerofilum	rs10794359	T	C	-0.0953524	0.02006	2.23e-06	0.00831604	0.00925993	0.369149	22.5945
Anaerofilum	rs17096874	C	T	-0.126337	0.0268919	2.86e-06	0.00768473	0.0112043	0.492792	22.0708
Anaerofilum	rs4506496	G	A	0.10309	0.0212861	1.49e-06	0.0159292	0.0100538	0.113104	23.4552
Anaerofilum	rs712981	A	C	0.10076	0.0202902	6.83e-07	-0.00639502	0.00939382	0.496018	24.6603
Anaerofilum	rs79598899	C	T	0.182586	0.0357284	3.75e-07	-0.00119173	0.0218603	0.956524	26.1159
Anaerofilum	rs816292	T	C	-0.113003	0.02204	2.64e-07	-0.00628352	0.0100931	0.533578	26.2877
Anaerotruncus	rs1272208	G	T	-0.0611743	0.0129831	4.28e-06	-0.00315687	0.0107474	0.768962	22.2015
Anaerotruncus	rs4669806	G	T	0.0576389	0.0122994	2.42e-06	-0.00782454	0.0111231	0.481775	21.9616
Anaerotruncus	rs6563550	T	C	0.0877135	0.0176745	2.35e-07	0.00539641	0.0170737	0.751954	24.6286
Anaerotruncus	rs8005030	C	T	0.0554447	0.0117854	2.28e-06	0.0190745	0.00972146	0.0497508	22.1324
Anaerotruncus	rs9347879	T	C	0.050618	0.011049	4.22e-06	-0.00521221	0.0091474	0.568812	20.9877
DefluviitaleaceaeUCG011	rs112893842	T	C	0.11381	0.0232806	1.45e-06	-0.0354485	0.0158861	0.0256537	23.8988
DefluviitaleaceaeUCG011	rs1582238	T	C	0.0805036	0.0167257	1.57e-06	0.00596194	0.00954226	0.532107	23.1667
DefluviitaleaceaeUCG011	rs4344384	G	T	0.0715978	0.0156309	4.83e-06	-0.00466143	0.00915328	0.610568	20.9812
DefluviitaleaceaeUCG011	rs4677103	A	G	0.0977912	0.0197263	9.6e-07	-0.0108119	0.0120706	0.370403	24.5758
DefluviitaleaceaeUCG011	rs55658617	T	C	0.174369	0.0362226	2.15e-06	-0.0156901	0.0246868	0.525059	23.1728
DefluviitaleaceaeUCG011	rs72731813	C	T	-0.147383	0.0293796	4.33e-07	0.00979176	0.0213581	0.646624	25.1653
DefluviitaleaceaeUCG011	rs9608282	T	G	0.142939	0.0299793	2.52e-06	-0.0188993	0.0255894	0.460175	22.7332
DefluviitaleaceaeUCG011	rs9725395	A	G	-0.13834	0.029554	3.52e-06	-0.0101507	0.0144139	0.481291	21.9109
Lachnospira	rs13157098	A	G	-0.0768058	0.0155312	5.99e-07	-0.0109033	0.0123802	0.378478	24.4556
Lachnospira	rs4686798	T	C	0.0531826	0.0113747	2.74e-06	0.000775046	0.00951212	0.93506	21.8603
Lachnospira	rs4923324	G	A	-0.0617321	0.0133387	2.44e-06	-0.0192495	0.0124137	0.120981	21.4189
Lachnospira	rs56791201	T	C	0.051823	0.0110697	2.93e-06	-0.0207246	0.00951429	0.0293866	21.9167
Enterorhabdus	rs114731706	T	G	0.182308	0.0382298	2.17e-06	0.0271765	0.0260756	0.297311	22.7409
Enterorhabdus	rs3017103	A	G	0.0980897	0.0208995	2.94e-06	0.00291636	0.0116768	0.802775	22.0281
Enterorhabdus	rs73331712	T	C	0.26199	0.055123	4.85e-06	0.0143915	0.0228664	0.529105	22.5893
LachnospiraceaeNK4A136group	rs160061	A	G	0.0513831	0.0108094	2.12e-06	0.0153299	0.00914003	0.0934997	22.5963
LachnospiraceaeNK4A136group	rs68104925	T	C	-0.0549104	0.0115385	2.37e-06	-0.0119161	0.00992741	0.230012	22.647
LachnospiraceaeNK4A136group	rs73044693	A	G	-0.10758	0.0229884	3.57e-06	-0.00606745	0.017858	0.734035	21.9
LachnospiraceaeNK4A136group	rs7616165	G	T	-0.230542	0.0483465	2.77e-06	0.0127539	0.0286018	0.65566	22.739
LachnospiraceaeNK4A136group	rs76193507	A	G	-0.22973	0.0499776	2.93e-06	0.00168568	0.0163075	0.917671	21.1293
LachnospiraceaeNK4A136group	rs7832116	A	G	-0.0714756	0.0151703	3.57e-06	0.0195348	0.0136607	0.152717	22.1987
LachnospiraceaeNK4A136group	rs954878	A	G	-0.0520656	0.0109082	1.78e-06	-0.00763721	0.00947394	0.420169	22.7821
Ruminococcusgnavusgroup	rs12136548	C	T	0.0901946	0.0196476	3.1e-06	0.00702913	0.0100973	0.48634	21.0738
Ruminococcusgnavusgroup	rs13163520	G	A	-0.127377	0.0233883	5.61e-08	-0.0090337	0.0118011	0.443977	29.6611
Ruminococcusgnavusgroup	rs2909242	C	A	-0.0909965	0.018351	7.41e-07	-0.0144421	0.00973414	0.137899	24.5883
Ruminococcusgnavusgroup	rs3124783	A	G	-0.11599	0.0249099	2.67e-06	0.00435304	0.0136421	0.749659	21.6818
Ruminococcusgnavusgroup	rs62167033	T	C	0.185289	0.0396295	3.5e-06	0.021033	0.0230816	0.362167	21.8606
Ruminococcusgnavusgroup	rs934940	A	C	-0.105045	0.0229588	2.74e-06	-0.0028234	0.0134113	0.833258	20.9339
Intestinibacter	rs10805326	G	A	0.0775151	0.0139665	3.55e-08	0.0052272	0.0100608	0.60337	30.8034
Intestinibacter	rs118030283	G	A	-0.151829	0.0324471	2.67e-06	-0.0117645	0.0219054	0.591227	21.8956
Intestinibacter	rs16938435	T	C	-0.112189	0.0235439	1.8e-06	-0.0066726	0.0154735	0.666303	22.706
Intestinibacter	rs2702387	A	G	0.0608559	0.0132145	4.26e-06	0.00990368	0.00930195	0.287017	21.2081
Intestinibacter	rs4327025	G	A	-0.0810346	0.0154397	1.64e-07	-0.00536816	0.0117572	0.647969	27.5464
Intestinibacter	rs478972	T	C	-0.142681	0.0297116	1.82e-06	-0.0124047	0.0158544	0.43397	23.0611
Intestinibacter	rs6875660	C	T	0.0890455	0.0193905	3.06e-06	0.0253483	0.0191155	0.184819	21.0885
Ruminiclostridium6	rs10829821	T	C	-0.097606	0.0216072	3.47e-06	0.00783632	0.0158255	0.62048	20.4058
Ruminiclostridium6	rs11992182	A	C	0.0625299	0.0137876	4.65e-06	0.0112896	0.0109858	0.304112	20.5684
Ruminiclostridium6	rs61060922	T	G	0.15913	0.0322283	1.09e-06	-0.00870726	0.0256055	0.733816	24.3796
Ruminiclostridium6	rs663262	T	C	-0.13498	0.0310715	3.39e-06	0.00414594	0.0253567	0.870122	18.872
Ruminiclostridium6	rs71414120	T	G	0.200894	0.0406434	1.08e-06	-0.0134846	0.0208863	0.518528	24.4317
Ruminiclostridium6	rs72991535	T	G	0.135604	0.0295174	4.95e-06	0.00335533	0.0249949	0.893212	21.1051
Ruminiclostridium6	rs77193512	A	G	0.0736533	0.0153163	1.3e-06	-0.0100774	0.0106023	0.341861	23.1246
Ruminiclostridium6	rs79968172	G	A	0.11614	0.0243083	1.66e-06	-0.00730884	0.0194563	0.707174	22.8271
Eubacteriumnodatumgroup	rs34297067	A	G	-0.186907	0.0341475	6.6e-08	-0.00463358	0.0129057	0.719568	29.9593
Eubacteriumnodatumgroup	rs61841040	G	T	0.160621	0.0341609	3.56e-06	-0.0132369	0.0114812	0.248946	22.1078
Eubacteriumnodatumgroup	rs77910827	C	T	0.201788	0.0413568	9.05e-07	-0.00995431	0.014723	0.498973	23.8066
Barnesiella	rs12909713	C	T	-0.0550716	0.0120039	4.95e-06	-0.0127211	0.00912154	0.163129	21.048
Barnesiella	rs13242616	T	C	-0.0583747	0.0123176	2.29e-06	0.00310199	0.00987627	0.753456	22.4594
Barnesiella	rs199035	G	A	0.0559495	0.0119716	3e-06	8.63311e-06	0.00920939	0.999252	21.8419
Barnesiella	rs2276875	A	G	-0.0697176	0.0139537	4.65e-07	-0.0123232	0.0105512	0.242832	24.9635
Barnesiella	rs2428166	G	A	-0.165859	0.0337309	8.51e-07	-0.00949432	0.0382949	0.804191	24.178
Barnesiella	rs35177866	A	G	0.0917125	0.0190133	2.95e-06	0.0341967	0.0174155	0.0495793	23.267
Barnesiella	rs62251337	A	G	-0.0690763	0.0149374	4.24e-06	-0.0137774	0.0130608	0.291484	21.3849
Barnesiella	rs77455852	T	G	-0.0891491	0.0195601	3.16e-06	0.0122169	0.0130186	0.348028	20.7727
Barnesiella	rs79795328	A	G	-0.0818645	0.0176441	4.23e-06	-0.0135033	0.0131934	0.306078	21.5275
Eubacteriumruminantiumgroup	rs10131724	A	C	-0.199832	0.0414577	2.39e-06	0.00623345	0.0155284	0.688109	23.2338
Eubacteriumruminantiumgroup	rs139749	C	T	-0.0845439	0.0171791	8.59e-07	0.00471945	0.00967572	0.625719	24.2195
Eubacteriumruminantiumgroup	rs16891896	G	A	-0.174787	0.0390573	2.38e-06	-0.00846703	0.0163521	0.604601	20.0269
Eubacteriumruminantiumgroup	rs17519472	C	T	0.107804	0.0233984	4.7e-06	-0.0317573	0.0132207	0.0163016	21.2275
Eubacteriumruminantiumgroup	rs2116427	A	G	0.0911461	0.0182353	4.67e-07	-0.000410047	0.0104865	0.968809	24.9833
Eubacteriumruminantiumgroup	rs2229917	A	G	0.153538	0.0323922	2.16e-06	-0.000562821	0.022799	0.980305	22.4673
Eubacteriumruminantiumgroup	rs57340348	T	C	-0.0979429	0.0212166	4.93e-06	-0.00873885	0.011458	0.445651	21.3106
Eubacteriumruminantiumgroup	rs606117	A	G	0.0833243	0.018056	4.82e-06	0.0143466	0.0102637	0.162171	21.2961
Eubacteriumruminantiumgroup	rs7000472	A	G	-0.0762282	0.016523	4.07e-06	0.0111313	0.00929885	0.231284	21.284
Eubacteriumruminantiumgroup	rs72836424	C	T	-0.139825	0.030069	2.62e-06	0.00997407	0.0146268	0.4953	21.6237
RuminococcaceaeUCG002	rs10916131	C	T	-0.069333	0.0146753	2.87e-06	0.00952164	0.0124637	0.444899	22.3205
RuminococcaceaeUCG002	rs10927423	C	A	-0.0713617	0.0147712	8.5e-07	-0.00792723	0.0119982	0.508805	23.3398
RuminococcaceaeUCG002	rs116974815	C	A	-0.189731	0.0396566	2.03e-06	0.00226662	0.0180405	0.900017	22.8899
RuminococcaceaeUCG002	rs11750293	G	T	-0.0578304	0.0120512	1.76e-06	-0.00120817	0.00953599	0.899181	23.0276
RuminococcaceaeUCG002	rs12463378	A	G	-0.0522061	0.0112086	2.96e-06	0.00249216	0.00995052	0.802236	21.6938
RuminococcaceaeUCG002	rs55793120	T	C	0.137396	0.027414	4.81e-07	0.00502313	0.0194371	0.796075	25.1191
RuminococcaceaeUCG002	rs7120052	A	C	0.0624796	0.0135523	1.97e-06	0.0271677	0.0116457	0.0196562	21.2544
RuminococcaceaeUCG002	rs7155595	C	A	0.0569929	0.0116986	1.15e-06	0.00385699	0.00996065	0.698591	23.734
RuminococcaceaeUCG002	rs77564310	A	C	-0.0713093	0.0140855	3.29e-07	-0.00872091	0.0112792	0.439411	25.6298
RuminococcaceaeUCG002	rs79016051	C	T	-0.0887747	0.0189424	2.34e-06	0.00624075	0.0135671	0.645522	21.9638
Bifidobacterium	rs182549	C	T	0.119703	0.0127294	1.28e-20	-0.00545537	0.00942824	0.562845	88.43
Bifidobacterium	rs56108664	T	C	0.0729971	0.0157926	2.44e-06	0.0419129	0.0135233	0.00193977	21.3651
Bifidobacterium	rs62181700	G	A	-0.0624643	0.0131205	2.17e-06	-0.0144115	0.0106437	0.175737	22.6653
Bifidobacterium	rs7322849	T	C	0.112428	0.0201813	1.08e-08	0.0136448	0.0159285	0.39165	31.0353
Bifidobacterium	rs75344046	C	T	0.232354	0.0505979	4.86e-06	0.0321789	0.0215824	0.135967	21.088
Bifidobacterium	rs857444	C	T	0.0558234	0.0121219	3.57e-06	0.00395572	0.009493	0.676899	21.2075
Eubacteriumcoprostanoligenesgroup	rs12906958	C	T	-0.0533159	0.0115935	4.35e-06	-0.00602251	0.0100613	0.549452	21.1488
Eubacteriumcoprostanoligenesgroup	rs17159861	C	T	0.0962228	0.0168388	1.04e-08	-0.0347668	0.0148363	0.0191108	32.6537
Eubacteriumcoprostanoligenesgroup	rs4076415	T	G	0.0515152	0.0110294	1.99e-06	0.00444234	0.0094966	0.639941	21.8155
Eubacteriumcoprostanoligenesgroup	rs6762473	C	A	0.0521584	0.0112353	4.26e-06	0.0139183	0.00962105	0.147994	21.5517
Eubacteriumcoprostanoligenesgroup	rs76898927	G	A	0.123055	0.0266375	4.79e-06	-0.00609649	0.0201818	0.762592	21.3409
Eubacteriumcoprostanoligenesgroup	rs9648214	T	C	-0.0828719	0.016431	2.52e-07	-0.00909918	0.0161405	0.572925	25.4383
LachnospiraceaeUCG008	rs10741777	T	C	-0.0973842	0.0194791	7.69e-07	-0.0200388	0.00990527	0.0430685	24.9941
LachnospiraceaeUCG008	rs10793103	C	T	0.0974344	0.0181279	9.35e-08	0.00668685	0.0092053	0.467587	28.8887
LachnospiraceaeUCG008	rs10801803	G	A	-0.117029	0.0243085	1.4e-06	-0.00231558	0.013054	0.859206	23.1778
LachnospiraceaeUCG008	rs13024781	T	C	-0.0798769	0.0168846	2.29e-06	-0.013952	0.00916419	0.127897	22.3801
LachnospiraceaeUCG008	rs57091572	A	G	-0.110443	0.0235801	2.86e-06	0.0151457	0.0134892	0.261521	21.9372
LachnospiraceaeUCG008	rs62277846	C	T	0.102292	0.0212319	1.59e-06	-0.0365244	0.0116436	0.00170762	23.2118
LachnospiraceaeUCG008	rs67078837	T	C	-0.0845848	0.0170693	7.68e-07	0.00295781	0.00926733	0.749601	24.5559
LachnospiraceaeUCG008	rs955844	A	C	0.112064	0.0228369	1.81e-06	0.00107983	0.0131927	0.934766	24.0801
Akkermansia	rs111862613	T	C	0.0911199	0.0196748	3.39e-06	-0.00838516	0.0122204	0.492611	21.4489
Akkermansia	rs117107102	A	G	0.204406	0.0431629	3.01e-06	-0.0287697	0.0217601	0.186124	22.4268
Akkermansia	rs11729256	T	C	0.0750473	0.0150184	6.58e-07	-0.00719516	0.0121802	0.554706	24.9702
Akkermansia	rs12908520	G	A	0.061772	0.0130954	2.26e-06	-0.0111611	0.00922838	0.226497	22.2509
Akkermansia	rs2602429	C	T	0.0745352	0.0156201	2.72e-06	-0.00234848	0.0104697	0.822515	22.7695
Akkermansia	rs4242783	G	A	0.0685454	0.0147701	3e-06	0.00796335	0.0101975	0.434855	21.5373
Akkermansia	rs4936098	A	G	0.0649225	0.0135934	1.1e-06	-0.0146884	0.00958701	0.125494	22.8105
Akkermansia	rs74542928	T	C	0.112623	0.0236434	1.48e-06	-0.0152026	0.0213855	0.477157	22.6898
Akkermansia	rs9349825	A	G	-0.0703407	0.0147133	2.6e-06	-0.00921043	0.0116851	0.430568	22.8557
Ruminococcus2	rs12986628	C	T	0.0665937	0.0140168	2.14e-06	-0.0126743	0.0115463	0.272339	22.5719
Ruminococcus2	rs2368224	T	G	0.199648	0.0438453	3.63e-06	-0.0503737	0.0212359	0.0176872	20.7339
Ruminococcus2	rs2997412	A	G	-0.0568439	0.0122325	4.22e-06	0.015137	0.0102332	0.139085	21.5943
Ruminococcus2	rs58681734	A	G	0.0723875	0.0160787	4.18e-06	0.0149044	0.0112472	0.185115	20.2687
Ruminococcus2	rs75140805	T	G	0.0836825	0.0176445	3.95e-06	-0.00735607	0.0120283	0.540828	22.4931
Ruminococcus2	rs7635831	G	A	0.0618344	0.0129031	1.98e-06	-0.0177149	0.00950432	0.062339	22.9652
Ruminococcus2	rs78120384	A	G	-0.192815	0.0392045	3.31e-07	-0.0142061	0.0158774	0.370928	24.1887
Oscillospira	rs12206468	G	A	-0.133016	0.0269733	1.04e-06	0.0460654	0.0169968	0.00672326	24.3185
Oscillospira	rs1954532	T	C	-0.0826246	0.0175252	2.27e-06	0.00224745	0.0114513	0.844405	22.2277
Oscillospira	rs28889936	A	C	0.114051	0.0252838	3.37e-06	0.00572216	0.0155962	0.713697	20.3475
Eubacteriumfissicatenagroup	rs11876297	T	C	0.131469	0.0281712	2.67e-06	-0.00634893	0.0103346	0.538993	21.779
Eubacteriumfissicatenagroup	rs151257695	A	G	0.20951	0.0454847	3.1e-06	0.00486067	0.0177505	0.784213	21.2167
Eubacteriumfissicatenagroup	rs2733072	G	A	0.109644	0.0228306	1.49e-06	0.00734687	0.00917585	0.42332	23.0641
Eubacteriumfissicatenagroup	rs3771393	C	T	0.130842	0.0266671	7.38e-07	0.00638197	0.0115385	0.580192	24.0738
Eubacteriumfissicatenagroup	rs7104872	G	A	0.138612	0.0291906	2.73e-06	0.022324	0.0145553	0.125093	22.5484
FamilyXIIIUCG001	rs12049454	T	C	-0.0647298	0.0134065	1.17e-06	-0.00468979	0.00939334	0.617591	23.3118
FamilyXIIIUCG001	rs1426266	T	C	-0.0665521	0.0137151	1.25e-06	-0.000273076	0.0103048	0.978859	23.5466
FamilyXIIIUCG001	rs7119679	G	A	-0.0809085	0.0174782	3.52e-06	-0.0160908	0.0107838	0.135668	21.4286
FamilyXIIIUCG001	rs76463770	A	G	0.19313	0.0419866	3.77e-06	0.00228526	0.0264917	0.931257	21.1581
Ruminiclostridium9	rs12040548	G	T	0.0570422	0.0122359	3.15e-06	-0.00589328	0.0102763	0.566316	21.733
Ruminiclostridium9	rs6082461	A	C	0.0586425	0.0131004	4.87e-06	-0.00828115	0.0113212	0.46449	20.0381
Ruminiclostridium9	rs918449	A	G	-0.0950908	0.0197177	2.56e-06	0.017293	0.0178255	0.331985	23.2576
Ruminiclostridium9	rs9522712	T	C	0.0699728	0.0154939	4.66e-06	0.0135828	0.0129054	0.292574	20.3956
Catenibacterium	rs12404911	C	T	0.140717	0.0304142	2.8e-06	0.00141069	0.0117434	0.904384	21.4063
Catenibacterium	rs212393	G	A	-0.135254	0.0286209	3.62e-06	0.013666	0.0112985	0.226453	22.3323
Catenibacterium	rs73128290	A	G	0.129726	0.0284563	4.29e-06	0.016276	0.00996502	0.102403	20.7826
Prevotella9	rs111509883	T	C	0.171131	0.0347624	1.24e-06	-0.0204542	0.0147947	0.166806	24.2346
Prevotella9	rs11685699	C	T	-0.141357	0.0295665	2.03e-06	0.00605268	0.0171604	0.724304	22.858
Prevotella9	rs117271932	A	G	0.208089	0.0440393	2.82e-06	0.0118709	0.0198263	0.549341	22.3263
Prevotella9	rs2683313	A	G	-0.0724576	0.0151603	1.69e-06	-0.00696591	0.00983997	0.478995	22.843
Prevotella9	rs746764	T	C	-0.0915772	0.0193245	2.04e-06	-0.00975317	0.0111322	0.380964	22.4573
Prevotella9	rs9428102	A	G	-0.0778844	0.0176068	4.62e-06	0.000216597	0.0110721	0.984392	19.5677
Senegalimassilia	rs11787826	C	A	0.081327	0.0171154	2.63e-06	-0.00897791	0.00928466	0.333563	22.5785
Senegalimassilia	rs7225245	G	A	0.079173	0.0170421	4.18e-06	0.0157987	0.00927063	0.0883507	21.5828
Terrisporobacter	rs1883097	C	T	0.226399	0.0454642	4.16e-07	-0.00954389	0.0240265	0.691202	24.7976
Terrisporobacter	rs2872237	C	A	-0.0814505	0.0175943	3.97e-06	0.000652692	0.0093495	0.944345	21.431
Haemophilus	rs10781340	G	A	0.0948915	0.0203221	4.32e-06	0.0161568	0.01386	0.243732	21.8031
Haemophilus	rs111582866	G	A	-0.124265	0.026016	1.27e-06	0.00594702	0.0161786	0.713181	22.8149
Haemophilus	rs35509	G	A	0.128249	0.0268779	2.01e-06	0.0517076	0.0226828	0.0226318	22.7676
Haemophilus	rs4822728	T	C	0.0705861	0.0151388	3.48e-06	0.0142095	0.00914034	0.120043	21.7399
Haemophilus	rs76022354	C	T	0.244638	0.0505504	1.83e-06	-0.013063	0.0209283	0.532509	23.4205
Haemophilus	rs78909003	T	C	-0.246256	0.0503924	1.67e-06	-0.0370667	0.0199907	0.0637104	23.8805
Haemophilus	rs9328464	T	C	0.0723095	0.0148799	1.42e-06	0.00985217	0.00918909	0.283648	23.615
Haemophilus	rs9382510	C	T	-0.093521	0.0172649	7.12e-08	0.012664	0.0104684	0.226381	29.3422
Haemophilus	rs9895850	T	C	-0.192957	0.0416755	2.14e-06	0.0263775	0.0223076	0.237029	21.4367
CandidatusSoleaferrea	rs10090365	A	G	-0.0834413	0.0180989	4.17e-06	-0.00303436	0.00914262	0.739972	21.2549
CandidatusSoleaferrea	rs61825792	T	C	0.112199	0.0231856	1.37e-06	-0.0150935	0.0125219	0.228063	23.4176
Actinomyces	rs34583783	G	T	0.126596	0.0268461	4.49e-06	0.0161166	0.0191547	0.400127	22.2371
Actinomyces	rs4146653	G	A	0.0985224	0.0214182	4.5e-06	-0.00206423	0.0131003	0.874794	21.1594
Slackia	rs12440440	A	G	0.0901934	0.0190582	2.63e-06	0.00286631	0.00962387	0.765831	22.3967
Slackia	rs16894137	C	T	-0.122792	0.0263047	2.71e-06	-0.0114739	0.0135994	0.398837	21.7909
Slackia	rs4492265	A	G	-0.0905757	0.0191658	2.41e-06	0.00294686	0.00997168	0.767595	22.3341
Slackia	rs8901	C	T	0.0934594	0.0186813	6.07e-07	-0.0155366	0.0100391	0.121715	25.0283
RuminococcaceaeUCG010	rs12597105	G	A	0.0670855	0.0144415	4.87e-06	0.00569551	0.0116316	0.624376	21.5791
RuminococcaceaeUCG010	rs2820282	A	C	-0.0592304	0.0125917	2.85e-06	-0.00178659	0.00937924	0.84893	22.1269
RuminococcaceaeUCG010	rs682403	A	G	-0.0588161	0.0124671	2.37e-06	0.00624477	0.00918487	0.496569	22.2566
RuminococcaceaeUCG010	rs6958419	C	T	-0.0585718	0.0124994	2.84e-06	-0.00133473	0.00916754	0.884243	21.9584
Oxalobacter	rs10464997	G	A	0.137691	0.0294804	3.3e-06	-0.00107722	0.0117997	0.92726	21.8145
Oxalobacter	rs11108500	A	G	-0.199099	0.0427327	3.74e-06	-0.0152599	0.0163998	0.352115	21.7079
Oxalobacter	rs12002250	A	C	0.217122	0.0466317	1.42e-06	-0.00587847	0.0228216	0.796729	21.6793
Oxalobacter	rs1569853	T	C	-0.138078	0.0296981	3.65e-06	-0.00715072	0.0140147	0.609889	21.6166
Oxalobacter	rs36057338	G	T	0.207847	0.0421439	8.8e-07	0.000514215	0.0256628	0.984014	24.323
Oxalobacter	rs4428215	G	A	0.130293	0.0242237	7.51e-08	-0.00283	0.0105031	0.787588	28.9307
Oxalobacter	rs6000536	C	T	-0.130992	0.0253804	2.06e-07	-0.00733968	0.0122584	0.549341	26.6374
Oxalobacter	rs736744	C	T	0.117882	0.0211262	2.57e-08	-0.00695653	0.00924799	0.451918	31.1352
RikenellaceaeRC9gutgroup	rs17582787	A	G	-0.157739	0.0339924	3.55e-06	-0.0193544	0.0122424	0.113893	21.5335
RikenellaceaeRC9gutgroup	rs2900503	G	T	-0.172329	0.0326671	1.55e-07	-0.001267	0.0124361	0.918851	27.8289
RikenellaceaeRC9gutgroup	rs2998141	T	C	-0.136346	0.0293073	4.42e-06	-0.0170316	0.0108182	0.115407	21.644
RikenellaceaeRC9gutgroup	rs4717843	G	T	-0.119376	0.0260548	4.72e-06	-0.0207318	0.00917862	0.0239018	20.9922
RikenellaceaeRC9gutgroup	rs80309088	G	A	0.17405	0.0383423	4.56e-06	0.00341337	0.0140613	0.8082	20.6059
RikenellaceaeRC9gutgroup	rs9887954	G	A	-0.114849	0.0249013	4.81e-06	-0.00345193	0.00931351	0.710909	21.2723
Erysipelatoclostridium	rs17804233	T	C	-0.0662914	0.0144203	4.59e-06	-0.0177678	0.00915756	0.0523516	21.1332
Erysipelatoclostridium	rs340991	A	G	-0.0740482	0.0158891	3.75e-06	-0.0277576	0.010354	0.00734328	21.7184
Erysipelatoclostridium	rs4697572	A	G	-0.0810636	0.0163308	7.59e-07	0.000793739	0.0114517	0.944742	24.6397
Erysipelatoclostridium	rs58236560	G	T	-0.111157	0.0234426	2.16e-06	0.00840147	0.0140703	0.550435	22.4834
Erysipelatoclostridium	rs622418	A	G	-0.0668051	0.0143224	3.68e-06	-0.0017846	0.00914127	0.845218	21.7563
Erysipelatoclostridium	rs6474512	A	C	0.067015	0.0143201	3.02e-06	-0.00567417	0.00941232	0.546612	21.9003
Erysipelatoclostridium	rs710230	T	C	0.143381	0.0281514	6.33e-07	0.0396695	0.0176382	0.0245087	25.9409
Erysipelatoclostridium	rs7221249	A	G	0.0839861	0.0142741	4.31e-09	-0.0111797	0.0091718	0.222873	34.619
Victivallis	rs11899949	G	A	0.130568	0.0276239	2.77e-06	-0.0157376	0.00993038	0.113013	22.341
Victivallis	rs12512543	A	C	-0.178036	0.0374344	2.54e-06	-0.00215982	0.0166485	0.89678	22.619
Victivallis	rs4764863	G	A	0.121561	0.0246058	8.22e-07	-0.0126858	0.00919485	0.16769	24.4068
Victivallis	rs4895919	T	C	-0.116918	0.0247515	2.75e-06	-0.00505511	0.00915546	0.580851	22.3128
Victivallis	rs56349194	A	G	-0.158501	0.0315231	6.26e-07	-0.00279289	0.0135605	0.836824	25.2818
Howardella	rs12452946	A	G	-0.105833	0.0228941	3.8e-06	0.0140673	0.00914587	0.124022	21.3696
Howardella	rs1484873	A	G	-0.227831	0.046335	2.56e-06	0.00816516	0.0128474	0.52507	24.1773
Howardella	rs17167098	G	A	-0.169366	0.0352068	1.12e-06	0.00124831	0.0133084	0.925269	23.1419
Howardella	rs36081916	T	C	-0.18123	0.0402987	4.7e-06	-0.0252418	0.0162691	0.120779	20.2244
Howardella	rs609430	T	G	-0.112045	0.0239328	3.34e-06	0.014022	0.00958191	0.143363	21.918
Howardella	rs672217	G	A	0.164146	0.0349993	3.52e-06	-0.00734429	0.0115183	0.523722	21.9959
Clostridiuminnocuumgroup	rs1942371	G	A	-0.157938	0.034187	4.06e-06	-0.00545629	0.0139769	0.696258	21.3428
Clostridiuminnocuumgroup	rs6890185	T	C	0.113424	0.0233137	1.12e-06	0.00164057	0.00979002	0.866917	23.6692
Phascolarctobacterium	rs12618201	A	G	0.0641657	0.0138202	3.38e-06	-0.0183218	0.00921446	0.0467703	21.5565
Phascolarctobacterium	rs1264476	T	G	0.0767335	0.0166041	4.3e-06	-0.015591	0.0117305	0.183816	21.3569
Phascolarctobacterium	rs56069061	G	A	-0.111306	0.0230694	1.87e-06	-0.0142762	0.0182761	0.434721	23.2789
Phascolarctobacterium	rs56157888	A	C	0.0954864	0.0193976	1.09e-06	-0.0136776	0.0110675	0.216518	24.2318
Phascolarctobacterium	rs74540770	G	A	-0.121014	0.0258621	3.6e-06	-0.00416549	0.016916	0.805492	21.8951
Phascolarctobacterium	rs75882962	T	C	0.0968661	0.0190575	3.19e-07	-0.0132532	0.0138487	0.338567	25.8352
Butyrivibrio	rs11761679	T	C	0.154775	0.0321539	2.2e-06	-0.0063762	0.0131648	0.628148	23.1705
Butyrivibrio	rs16941336	C	T	0.127488	0.0267936	1.53e-06	0.0107763	0.0108985	0.322768	22.6398
Butyrivibrio	rs4537857	T	C	-0.12459	0.0260992	1.8e-06	-0.00304717	0.00970239	0.753472	22.7882
Butyrivibrio	rs72723662	C	T	0.224078	0.0449336	7.86e-07	-0.0182114	0.0132898	0.170586	24.8689
Butyrivibrio	rs74622183	A	G	-0.201027	0.0428204	2.46e-06	-0.0110078	0.0161226	0.49476	22.0398
Butyrivibrio	rs7752361	A	G	-0.11923	0.0239975	7.69e-07	-0.011963	0.00914762	0.190951	24.6855
Butyrivibrio	rs7763512	G	A	0.119846	0.0253367	3.11e-06	0.00716978	0.00924554	0.438052	22.374
Eisenbergiella	rs11027642	C	T	0.129006	0.0284844	4.92e-06	-0.0205832	0.0130266	0.114088	20.5118
Eisenbergiella	rs1508033	A	C	0.091546	0.0195787	3.23e-06	0.00340909	0.00994798	0.73183	21.8632
Eisenbergiella	rs2683098	C	T	0.107319	0.022515	2.24e-06	0.00148448	0.0111444	0.894032	22.72
Eisenbergiella	rs3812426	G	A	0.106447	0.0224159	2.72e-06	-0.00296204	0.0126412	0.81474	22.5505
Eisenbergiella	rs4462860	G	A	0.0939071	0.0201104	4.16e-06	-0.00334929	0.00938929	0.721307	21.8049
Bilophila	rs1241171	G	A	-0.0692654	0.0150148	4.24e-06	-0.0040546	0.0129443	0.754102	21.281
Bilophila	rs1571225	C	T	0.0826826	0.0170621	1.12e-06	-0.0134245	0.0122955	0.274912	23.4834
Bilophila	rs3827020	C	T	0.0766479	0.0160642	1.79e-06	-0.0136759	0.0115552	0.236597	22.7657
Bilophila	rs542415	T	C	-0.0613623	0.0133436	4.71e-06	0.0078549	0.00936745	0.401732	21.1474
Bilophila	rs6793291	C	A	0.112729	0.0241633	3.11e-06	0.0265313	0.0208381	0.202944	21.765
Bilophila	rs7802841	C	A	0.0670097	0.0137701	1.77e-06	0.00753184	0.00997751	0.45032	23.6812
Eubacteriumbrachygroup	rs112617308	T	C	-0.170873	0.0362844	2.38e-06	-0.0100818	0.0158109	0.523702	22.1773
Eubacteriumbrachygroup	rs2913110	C	T	0.105143	0.022942	4.56e-06	0.00877233	0.00957489	0.359573	21.0039
Eubacteriumbrachygroup	rs4862235	G	A	0.104806	0.0225751	3.73e-06	0.00501965	0.00920866	0.585685	21.5533
Eubacteriumbrachygroup	rs62348779	T	C	-0.201481	0.043286	3.78e-06	-0.0122131	0.0172405	0.478696	21.6656
Eubacteriumrectalegroup	rs10248854	C	A	-0.0527827	0.0113463	4.21e-06	0.00659591	0.00934936	0.480504	21.6407
Eubacteriumrectalegroup	rs10797540	A	G	0.0503179	0.0108389	3.53e-06	0.000976992	0.00921742	0.915587	21.5512
Eubacteriumrectalegroup	rs314726	T	C	0.0528824	0.0109486	1.38e-06	0.00880059	0.00921641	0.339637	23.3293
Eubacteriumrectalegroup	rs35398954	A	G	-0.0901402	0.0174602	5.4e-07	-0.00325235	0.0124645	0.794147	26.6526
Holdemania	rs111745969	A	G	0.120677	0.0265781	3.71e-06	0.000351607	0.0134265	0.979108	20.6158
Holdemania	rs116500994	G	T	-0.13755	0.0293386	2.34e-06	-0.0162508	0.0217583	0.455137	21.9809
Holdemania	rs1867876	T	C	0.0842919	0.0162192	2.74e-07	0.00990675	0.00998296	0.321019	27.0093
Holdemania	rs77293403	A	G	0.164556	0.0341775	1.77e-06	0.0100982	0.0246429	0.681965	23.182
Holdemania	rs9500080	C	T	0.0926764	0.0178886	4.09e-07	-0.00263165	0.0121133	0.828011	26.8402
Methanobrevibacter	rs10202904	T	G	-0.112811	0.0239106	3.09e-06	0.00131104	0.00932594	0.888202	22.2598
Methanobrevibacter	rs76029318	T	C	0.222849	0.0454319	1.08e-06	0.0199537	0.0187643	0.287606	24.0602
Methanobrevibacter	rs894996	C	A	0.214213	0.0456045	3.82e-06	-0.0102668	0.0178627	0.565451	22.0635
Lactococcus	rs10417872	T	G	0.118306	0.024522	1.29e-06	0.00222338	0.0101137	0.825998	23.2756
Lactococcus	rs123059	T	C	-0.13671	0.0274694	1.27e-06	-0.00346627	0.0110962	0.75475	24.7686
Lactococcus	rs2293361	C	T	-0.199221	0.0430969	1.4e-06	0.0301963	0.0204091	0.138994	21.3687
Lactococcus	rs4766997	C	T	0.114599	0.023839	2.06e-06	-0.00046598	0.00924308	0.959793	23.1093
Lactococcus	rs55910161	C	T	0.146426	0.0307367	2.36e-06	0.037419	0.0144385	0.00955278	22.6946
Peptococcus	rs10031059	T	C	-0.121167	0.0225844	1.24e-07	-0.00309415	0.010767	0.773825	28.7838
Peptococcus	rs11001941	G	A	-0.195611	0.0392217	1.33e-06	0.00696752	0.0162677	0.66843	24.8734
Peptococcus	rs2054133	G	A	0.0895433	0.0188332	2.14e-06	-0.00567507	0.00960464	0.554609	22.6058
Peptococcus	rs413827	G	A	0.110229	0.0237523	3.3e-06	0.0127477	0.0107162	0.234214	21.5369
Peptococcus	rs5770862	T	C	0.162018	0.0356813	3.22e-06	-0.0251767	0.0158327	0.111797	20.6179
Peptococcus	rs62424012	G	A	0.137164	0.0292136	1.15e-06	-0.0132714	0.0190973	0.487096	22.045
Peptococcus	rs7033353	T	G	0.090152	0.018995	2.22e-06	0.012139	0.00916598	0.185387	22.5254
Peptococcus	rs77681628	C	T	0.200307	0.0387328	2.69e-07	-0.0105915	0.01681	0.528647	26.7446
Collinsella	rs2103510	G	A	0.0786551	0.0168217	2.42e-06	0.0229997	0.014239	0.106253	21.8633
Collinsella	rs73052258	G	A	0.0930178	0.0202658	1.72e-06	-0.00637504	0.017087	0.70908	21.067
Collinsella	rs9541268	C	A	0.09597	0.0197312	8.79e-07	-0.00751808	0.0158645	0.635575	23.6572
LachnospiraceaeND3007group	rs9932954	A	G	-0.0561864	0.0115984	1.25e-06	-0.0104402	0.00966302	0.279953	23.4674
Lachnoclostridium	rs4738679	G	A	-0.0520267	0.011404	4.42e-06	-0.00245562	0.00940413	0.793999	20.813
Lachnoclostridium	rs6112314	A	C	-0.0561715	0.0108174	2.43e-07	-0.00143258	0.00968997	0.882468	26.964
Lachnoclostridium	rs615997	T	C	0.0511752	0.0106491	2.03e-06	-0.00115845	0.00911593	0.898878	23.0939
Lachnoclostridium	rs62285313	A	G	0.0864203	0.0181565	1.58e-06	0.00807757	0.0154688	0.601543	22.6551
Lachnoclostridium	rs78068103	A	G	0.0886199	0.0194248	3.67e-06	-0.00173347	0.0142944	0.903478	20.8137
Lachnoclostridium	rs789029	C	T	-0.0641289	0.0137974	3.75e-06	-0.0372077	0.0132668	0.00503825	21.6029
Subdoligranulum	rs10065321	T	C	-0.0512828	0.0108105	2.1e-06	-0.00523405	0.00926706	0.572208	22.5035
Subdoligranulum	rs2114677	C	T	-0.104176	0.0230829	2.72e-06	0.0150712	0.0143371	0.293167	20.3685
Subdoligranulum	rs2171249	C	T	0.106744	0.0233213	4.51e-06	0.0135572	0.0174622	0.437528	20.9498
Subdoligranulum	rs35940633	G	A	-0.0511008	0.011001	4.22e-06	0.000997519	0.00974542	0.918473	21.5769
Subdoligranulum	rs3761728	T	G	-0.0543458	0.0118866	3.87e-06	0.0260121	0.010558	0.0137502	20.9033
Subdoligranulum	rs4347804	A	G	0.166063	0.0357483	2.18e-06	-0.00320434	0.0260029	0.901925	21.5792
Subdoligranulum	rs6555306	T	C	-0.0740777	0.0155463	2.81e-06	0.00316386	0.0130908	0.809023	22.705
Alloprevotella	rs4680035	A	G	-0.119599	0.0259446	4.99e-06	-0.00602667	0.00938168	0.520621	21.2503
Allisonella	rs1901739	T	G	0.115769	0.0248626	3.59e-06	-0.00633383	0.00914811	0.488709	21.6814
Allisonella	rs35778461	C	T	0.146679	0.0297186	1.21e-06	8.25804e-05	0.0108927	0.993951	24.3601
Allisonella	rs602075	A	G	0.168974	0.0296976	3.57e-08	0.0152925	0.0103978	0.14136	32.3742
Allisonella	rs6742198	G	A	0.149152	0.0316484	3.35e-06	-0.0134941	0.010746	0.209213	22.2102
Ruminococcustorquesgroup	rs10904297	A	G	-0.167804	0.0389812	2.69e-06	-0.00929686	0.0316855	0.769208	18.5309
Ruminococcustorquesgroup	rs12434631	A	G	0.074697	0.0153401	2.77e-06	-0.0144946	0.0148701	0.329687	23.7111
Ruminococcustorquesgroup	rs35866622	T	C	-0.0612024	0.0109421	2.21e-08	0.0111307	0.00962059	0.247284	31.2848
Ruminococcustorquesgroup	rs4073731	T	C	0.0651948	0.0142221	4.05e-06	0.0081517	0.012386	0.51045	21.0135
Ruminococcusgauvreauiigroup	rs10931481	G	A	0.0610096	0.0130484	3.38e-06	0.00684904	0.0100611	0.496032	21.8615
Ruminococcusgauvreauiigroup	rs12539819	C	T	0.110654	0.0240684	4.49e-06	-0.042997	0.0181462	0.0178131	21.1367
Ruminococcusgauvreauiigroup	rs1391597	C	T	0.0590284	0.0124874	1.86e-06	-0.00536159	0.00936168	0.566837	22.345
Ruminococcusgauvreauiigroup	rs2047242	A	G	-0.067603	0.0133738	2.46e-07	-0.0125732	0.0108677	0.247301	25.552
Ruminococcusgauvreauiigroup	rs289410	G	A	-0.0654926	0.0139101	2.27e-06	-0.00907119	0.0101944	0.373563	22.1678
Ruminococcusgauvreauiigroup	rs71386687	T	G	0.121037	0.02386	2.91e-07	0.00247437	0.0145092	0.864587	25.7333
Ruminococcusgauvreauiigroup	rs9870933	A	G	0.0621643	0.0126072	8.49e-07	0.00199862	0.00935346	0.830798	24.3135
Eubacteriumventriosumgroup	rs11617697	A	G	-0.143349	0.0286241	7.22e-07	-0.0242401	0.0200491	0.226649	25.0798
Eubacteriumventriosumgroup	rs12964517	G	A	0.0587198	0.0123453	2.07e-06	-0.00531051	0.0101694	0.601528	22.6237
Eubacteriumventriosumgroup	rs16884680	G	T	-0.0906428	0.0191909	1.74e-06	-0.00735256	0.0150444	0.625036	22.3088
Eubacteriumventriosumgroup	rs3809430	T	C	-0.0548171	0.0118426	3.55e-06	0.0152632	0.00989811	0.123065	21.426
Eubacteriumventriosumgroup	rs57199565	T	C	0.0783394	0.0160257	7.97e-07	-0.00510416	0.0118793	0.667437	23.8961
Eubacteriumventriosumgroup	rs73615400	T	C	-0.0956303	0.0193428	9.54e-07	-0.00480873	0.0155429	0.75703	24.443
Eubacteriumventriosumgroup	rs78250280	G	A	0.0749762	0.0164404	3.36e-06	-0.00306161	0.0131053	0.815282	20.7979
Eubacteriumventriosumgroup	rs876734	C	T	-0.0618696	0.0132532	2.89e-06	0.0103399	0.0102449	0.312845	21.7927
Turicibacter	rs11054680	T	C	-0.104751	0.0226998	2.31e-06	-0.00646444	0.0121859	0.595776	21.2949
Turicibacter	rs149744580	A	G	0.169883	0.0315478	7.01e-08	-0.0263854	0.0204685	0.197372	28.9974
Turicibacter	rs2834977	T	C	-0.0959995	0.0208261	3.96e-06	-0.00930018	0.0127373	0.465296	21.2482
Turicibacter	rs4869133	G	A	0.131186	0.027197	2.55e-06	0.00503605	0.0120748	0.676626	23.2667
Turicibacter	rs55756211	T	C	-0.115115	0.0240708	2.81e-06	0.0120158	0.0175258	0.492961	22.871
Anaerostipes	rs2014785	T	C	0.0515687	0.0112199	4.68e-06	0.0104837	0.00928427	0.25882	21.125
Anaerostipes	rs2396460	T	C	-0.0512653	0.0109555	2.91e-06	-0.00396213	0.00918487	0.666194	21.8967
Anaerostipes	rs2804244	A	G	-0.053089	0.0110983	2.04e-06	-0.00308093	0.00941099	0.743384	22.8822
Anaerostipes	rs3900776	G	A	-0.110013	0.0236302	2.75e-06	-0.0308068	0.0274791	0.262246	21.6748
Anaerostipes	rs60983350	G	A	-0.0539901	0.0116575	4.42e-06	4.20111e-05	0.00979167	0.996577	21.4494
Anaerostipes	rs62157625	T	C	0.088573	0.0185548	1.45e-06	0.00905799	0.0141287	0.521455	22.7872
Anaerostipes	rs62215703	G	A	0.0644965	0.0136702	1.98e-06	-0.00753962	0.0111122	0.497456	22.2599
Anaerostipes	rs6726833	C	A	-0.0877497	0.0189408	3.32e-06	0.0044822	0.016881	0.790611	21.4631
Anaerostipes	rs6854026	T	C	-0.0508482	0.0109075	3.2e-06	0.00910198	0.00923735	0.324455	21.732
Anaerostipes	rs7193624	C	T	0.0750642	0.0150723	5.35e-07	0.00611957	0.0166802	0.71371	24.803
Dorea	rs13279148	G	A	0.0715309	0.0150878	2.25e-06	7.51796e-05	0.0146112	0.995895	22.477
Dorea	rs1899291	C	T	0.0697217	0.0150285	4.57e-06	-0.0053983	0.0125806	0.667853	21.5232
Dorea	rs4793307	C	T	0.0574165	0.0122472	4.01e-06	0.00504416	0.0107549	0.639063	21.9787
Dorea	rs62503162	A	G	-0.0974091	0.0194379	7.47e-07	-0.0080019	0.0224292	0.721269	25.1131
Dorea	rs73729431	C	T	-0.13745	0.0299983	3.17e-06	-0.0654293	0.0321053	0.0415537	20.9941
Parabacteroides	rs115602804	G	A	0.10308	0.0222736	1.93e-06	-0.0203286	0.0148485	0.170978	21.4176
Parabacteroides	rs4236095	G	A	0.0761961	0.0157042	1.93e-06	0.0187156	0.0151112	0.215522	23.5416
Parabacteroides	rs60884758	C	T	-0.0702667	0.0142249	5.71e-07	-0.00475988	0.0119691	0.690866	24.4006
RuminococcaceaeUCG004	rs12125734	G	T	0.133972	0.0257417	2.09e-07	-0.00637029	0.0158221	0.687228	27.0865
RuminococcaceaeUCG004	rs511258	G	A	-0.0757474	0.0162475	4.52e-06	0.0153301	0.0117328	0.191348	21.7352
RuminococcaceaeUCG004	rs6769553	A	G	0.0849743	0.0157451	7.91e-08	-0.0122844	0.0103776	0.236513	29.1264
Tyzzerella3	rs17706273	T	C	-0.140368	0.0274708	5.88e-07	0.000344631	0.0169458	0.983774	26.1094
Tyzzerella3	rs4904512	T	C	-0.117151	0.0250306	3.09e-06	0.0158962	0.0136126	0.242907	21.9054
Tyzzerella3	rs55799124	A	G	-0.11435	0.0238604	1.34e-06	-0.00805312	0.010393	0.438422	22.9677
Tyzzerella3	rs67476743	T	G	0.132164	0.022208	3.74e-09	-0.00403503	0.0103397	0.696354	35.4165
Tyzzerella3	rs7019909	T	C	0.144156	0.0301626	1.76e-06	0.0253326	0.0140475	0.0713329	22.8414
Tyzzerella3	rs7333521	T	C	-0.207191	0.0453121	4.88e-06	0.00722046	0.0257013	0.778759	20.9082
Tyzzerella3	rs75091807	G	T	-0.184966	0.0383029	1.71e-06	0.0075368	0.0191219	0.693474	23.3196
Tyzzerella3	rs7561370	T	C	0.131341	0.0286292	1.52e-06	-0.012614	0.0128436	0.326038	21.0466
Bacteroides	rs11585893	A	G	-0.0740746	0.0147633	1.8e-06	-0.00228119	0.0107151	0.83141	25.175
Bacteroides	rs17619981	T	G	0.0880978	0.0187002	2.69e-06	-0.00314051	0.0133717	0.814316	22.1941
Bacteroides	rs6795673	C	T	0.0538565	0.0105251	3.38e-07	-0.00150484	0.00914266	0.869263	26.1832
Bacteroides	rs9507307	C	T	0.0604456	0.0129128	2.13e-06	0.00950286	0.0106543	0.372434	21.9124
Odoribacter	rs10093869	A	G	-0.0577795	0.0125389	3.67e-06	-9.55552e-05	0.00927318	0.991778	21.2337
Odoribacter	rs28417404	A	G	-0.0726896	0.0161372	3.68e-06	-0.0093471	0.015429	0.544639	20.2903
Odoribacter	rs77779484	G	A	-0.133489	0.0268526	6.56e-07	0.000558932	0.0190866	0.976638	24.7127
LachnospiraceaeUCG010	rs10414815	T	C	0.10453	0.0230253	4.24e-06	-0.00207276	0.0220126	0.92498	20.6096
LachnospiraceaeUCG010	rs11192447	A	G	0.126592	0.024345	4.69e-07	-0.0377657	0.0209893	0.0719747	27.0392
LachnospiraceaeUCG010	rs12346653	C	T	0.0657686	0.0139569	2.7e-06	-0.0228502	0.0112335	0.0419402	22.2053
LachnospiraceaeUCG010	rs74315802	G	T	0.0867262	0.0183477	3.19e-06	0.0228252	0.0119436	0.0559938	22.3428
LachnospiraceaeUCG010	rs9981767	A	C	0.0655062	0.0131994	9.96e-07	-0.00461652	0.0105124	0.660554	24.6295
Coprococcus1	rs1010560	C	A	0.0580232	0.0122722	1.96e-06	0.00971239	0.0103242	0.346836	22.3544
Coprococcus1	rs12794898	G	T	0.0903299	0.0197212	4.92e-06	-0.0184406	0.0137557	0.180058	20.9795
Coprococcus1	rs1576241	A	G	-0.0510343	0.0109535	3.33e-06	0.00191457	0.00940634	0.838712	21.7082
Coprococcus1	rs4277593	G	A	-0.0585649	0.0109914	1.14e-07	-0.0154773	0.00929316	0.0958231	28.3904
Coprococcus1	rs56405618	A	G	-0.08963	0.0186508	1.57e-06	0.00154103	0.014442	0.915023	23.0946
Coprococcus1	rs73031725	T	C	0.167591	0.0355224	1.98e-06	-0.000483591	0.0261658	0.985255	22.2586
Coprococcus1	rs74101919	T	C	-0.0718989	0.0144651	1.03e-06	0.0172967	0.0146917	0.23907	24.7059
RuminococcaceaeUCG014	rs10941294	C	T	-0.122057	0.0260017	2.4e-06	-0.0402505	0.0201948	0.0462488	22.0356
RuminococcaceaeUCG014	rs115777838	T	C	-0.18835	0.0386643	4.62e-07	0.00449474	0.0145688	0.757687	23.7306
RuminococcaceaeUCG014	rs12638134	T	G	0.0582548	0.0119657	1.21e-06	0.00399676	0.00924023	0.66535	23.702
RuminococcaceaeUCG014	rs56105232	G	A	0.139276	0.0299132	2.91e-06	0.0298065	0.019285	0.122206	21.6783
RuminococcaceaeUCG014	rs72809222	T	C	0.0671775	0.0139838	2.41e-06	-0.00716482	0.0111483	0.52043	23.078
RuminococcaceaeUCG014	rs995642	C	T	0.060048	0.0126417	1.9e-06	0.00688456	0.0106979	0.51987	22.5625
Hungatella	rs13128780	T	C	-0.149725	0.0312777	1.75e-06	-0.0125298	0.0116635	0.282701	22.915
Hungatella	rs72759041	G	T	-0.126025	0.0282242	3.86e-06	0.00932431	0.0112738	0.408193	19.9374
Escherichia.Shigella	rs113127095	A	G	0.151009	0.0323434	3.33e-06	0.00019399	0.0229915	0.993268	21.799
Escherichia.Shigella	rs1154904	A	G	-0.0613376	0.0130644	3.04e-06	-0.00149424	0.00913414	0.870055	22.0431
Escherichia.Shigella	rs592299	T	C	-0.0592004	0.0129486	4.77e-06	-0.0141119	0.00919315	0.124771	20.9026
Escherichia.Shigella	rs73208162	A	G	-0.119296	0.024839	2.19e-06	-0.00393565	0.0255778	0.877712	23.0665
Sellimonas	rs13417181	T	C	0.166509	0.0337521	7.62e-07	0.0114728	0.0108332	0.289578	24.3374
Sellimonas	rs2016057	A	C	-0.125878	0.0256153	1.03e-06	0.0101761	0.00938106	0.278031	24.1489
Sellimonas	rs2187447	A	C	0.243457	0.0527695	3.98e-06	8.21815e-05	0.0192124	0.996587	21.2852
Sellimonas	rs2371572	A	C	0.127349	0.0250862	4.46e-07	-0.00300043	0.00919985	0.744319	25.7703
Sellimonas	rs4600608	A	G	-0.137152	0.0301702	4.95e-06	0.0003942	0.0112586	0.972069	20.6656
Sellimonas	rs56203279	T	C	-0.124045	0.0269115	3.72e-06	-0.0147399	0.00965585	0.126878	21.2463
Paraprevotella	rs140997932	T	C	-0.162376	0.0354178	2.11e-06	-0.0260786	0.0198269	0.188405	21.0183
Paraprevotella	rs145020347	A	G	-0.12465	0.0262323	4.03e-06	-0.00120908	0.0129287	0.925491	22.5793
Paraprevotella	rs17785622	A	G	0.248065	0.0524304	1.93e-06	0.0451115	0.0239572	0.0596994	22.3855
Paraprevotella	rs2081023	A	G	-0.122561	0.0236507	2.64e-07	0.00762641	0.0131318	0.561403	26.8543
Paraprevotella	rs3008582	T	C	0.10572	0.0227246	4.36e-06	-0.00319597	0.0116592	0.783994	21.6433
Paraprevotella	rs4756632	G	T	-0.138905	0.0289897	3.82e-06	0.00265315	0.0135577	0.84485	22.9589
Paraprevotella	rs4767113	C	T	0.0882466	0.018382	2.14e-06	0.00529964	0.00977397	0.587667	23.0469
Paraprevotella	rs9602779	A	C	-0.106692	0.0220264	6.93e-07	0.00518949	0.0106586	0.626343	23.4627
Paraprevotella	rs9900242	A	G	-0.0852967	0.0175212	1.14e-06	-0.000682193	0.0096289	0.943518	23.6994
Eubacteriumxylanophilumgroup	rs10140184	A	C	0.0576795	0.012599	4.96e-06	0.00420003	0.00929578	0.651397	20.959
Eubacteriumxylanophilumgroup	rs10917203	A	C	0.0612633	0.0130917	3.15e-06	0.00154994	0.00937686	0.868712	21.8983
Eubacteriumxylanophilumgroup	rs112176119	C	T	-0.113455	0.0245762	3.33e-06	-0.012474	0.0158072	0.430033	21.3119
Eubacteriumxylanophilumgroup	rs13239072	G	A	0.0687427	0.0142728	1.82e-06	-0.0156169	0.0102268	0.126747	23.1971
Eubacteriumxylanophilumgroup	rs17830032	G	A	-0.160597	0.0310515	2.39e-07	0.0129424	0.0168384	0.442117	26.7494
Eubacteriumxylanophilumgroup	rs1999224	G	T	-0.0949051	0.0203503	3.75e-06	-0.0168414	0.0153553	0.272738	21.749
Eubacteriumxylanophilumgroup	rs2213117	T	G	0.0877797	0.0189012	4.21e-06	0.0014675	0.0126021	0.907297	21.5679
Intestinimonas	rs10262702	T	C	0.0918017	0.0194885	2.06e-06	-0.00230314	0.0138898	0.868302	22.1894
Intestinimonas	rs11258178	A	G	0.0660742	0.0134139	6.98e-07	-0.00213468	0.00917217	0.815968	24.2636
Intestinimonas	rs12226153	A	G	-0.151142	0.0306922	5.12e-07	-0.0016696	0.0384905	0.965401	24.2502
Intestinimonas	rs1859797	G	A	0.060368	0.0131793	4.12e-06	-0.0078068	0.00918279	0.395238	20.9812
Intestinimonas	rs2731794	C	T	0.120632	0.0257529	1.92e-06	0.00580289	0.024928	0.815928	21.9418
Intestinimonas	rs2930225	G	T	0.0729524	0.0152948	1.35e-06	0.000858678	0.0108407	0.936867	22.7504
Intestinimonas	rs4784055	T	C	-0.175324	0.038599	8.72e-07	0.0320161	0.0208874	0.125325	20.6315
Intestinimonas	rs62240188	G	A	0.130074	0.0267179	2.2e-06	-0.0208373	0.0157544	0.185955	23.7014
Intestinimonas	rs716604	A	G	0.0818068	0.0165992	8.57e-07	-0.00988731	0.0108638	0.362761	24.2886
Intestinimonas	rs7170984	T	C	-0.0658116	0.0140767	2.98e-06	0.00994741	0.0101865	0.328802	21.8575
Intestinimonas	rs72982915	C	T	0.183158	0.0402743	4.91e-06	-0.0389169	0.0199676	0.0512956	20.6822
RuminococcaceaeUCG011	rs12636310	G	A	0.132725	0.0282037	2.81e-06	0.0045635	0.0105751	0.666081	22.1461
RuminococcaceaeUCG011	rs12724320	C	T	-0.120881	0.0249229	1.52e-06	0.0149298	0.0094025	0.112319	23.5243
RuminococcaceaeUCG011	rs1416041	A	C	-0.182339	0.0339898	7.04e-08	-0.0025656	0.0112808	0.820089	28.7781
RuminococcaceaeUCG011	rs2729556	C	T	-0.109097	0.0233699	3.19e-06	0.0127836	0.00918612	0.164037	21.7928
RuminococcaceaeUCG011	rs79113084	C	T	-0.152166	0.0317519	2.06e-06	0.00835113	0.0148384	0.573567	22.9664
RuminococcaceaeUCG011	rs9729514	A	G	0.184934	0.0394616	2.37e-06	0.00989561	0.0157317	0.529334	21.9625
Fusicatenibacter	rs1864685	A	C	-0.0494799	0.0108105	4.96e-06	-0.00773203	0.00930689	0.406095	20.9492
Fusicatenibacter	rs2025938	G	A	-0.0967298	0.0205426	2.99e-06	0.000686176	0.0185756	0.970533	22.1723
Fusicatenibacter	rs2132128	G	A	-0.0771914	0.0160344	1.08e-06	0.00622878	0.0152165	0.682287	23.1755
Fusicatenibacter	rs3303	T	C	-0.0953657	0.020407	3.94e-06	-0.012505	0.0186441	0.502399	21.8387
Fusicatenibacter	rs4378146	A	C	-0.0616691	0.0125259	7.2e-07	0.0011083	0.0104827	0.9158	24.2392
Fusicatenibacter	rs62187631	T	C	-0.0710571	0.015924	4.55e-06	0.0224811	0.0115738	0.0520859	19.9118
Fusicatenibacter	rs62353480	A	G	-0.0701397	0.0145589	1.57e-06	0.0206355	0.0121927	0.0905587	23.2098
Fusicatenibacter	rs704418	T	C	0.0739124	0.0151073	7.77e-07	0.00419601	0.0138648	0.762167	23.9366
Fusicatenibacter	rs8063430	T	C	-0.104026	0.022217	4.93e-06	-0.0291074	0.0209126	0.163966	21.9239
Marvinbryantia	rs1187983	C	T	-0.0935456	0.0193174	2.02e-06	-0.0040674	0.0149792	0.785977	23.4502
Marvinbryantia	rs2724813	A	G	-0.0840769	0.0167551	6.28e-07	0.00310926	0.0107494	0.772391	25.1803
Marvinbryantia	rs2842896	C	T	-0.0649396	0.0131146	7.25e-07	-0.000197158	0.00932987	0.98314	24.5192
Marvinbryantia	rs2863363	A	G	0.0634861	0.0136323	3.11e-06	0.0150164	0.0106205	0.157389	21.688
Marvinbryantia	rs61884471	G	A	0.124426	0.0248431	1.01e-06	-0.020283	0.0146226	0.165412	25.0849
Marvinbryantia	rs72948274	A	C	-0.126354	0.0272212	3.26e-06	-0.0027613	0.0187327	0.882812	21.5459
Roseburia	rs16910295	T	C	-0.0980434	0.020957	2.91e-06	-0.00870077	0.0202481	0.667409	21.8867
Roseburia	rs2160994	T	C	0.0550687	0.0112481	9.7e-07	0.00064631	0.00967525	0.946741	23.969
Roseburia	rs2943022	T	C	0.0493786	0.0106763	4.11e-06	0.000238848	0.00926662	0.979437	21.3911
Roseburia	rs6445851	G	A	-0.0497336	0.0108158	3.53e-06	-0.0002414	0.00942873	0.979574	21.1437
Roseburia	rs6930661	C	T	-0.0961587	0.0204975	2.48e-06	0.00492868	0.0192879	0.798312	22.0078
Roseburia	rs9300744	C	T	-0.0588452	0.0126228	4.75e-06	-0.00873721	0.0119113	0.463241	21.7326
Eubacteriumeligensgroup	rs265534	T	G	-0.0563756	0.0120127	2.27e-06	0.00637824	0.00917283	0.486842	22.0242
Eubacteriumeligensgroup	rs4583233	A	C	0.0670205	0.0128122	2.84e-07	0.00706329	0.0101368	0.485929	27.3633
Eubacteriumeligensgroup	rs6923695	T	G	0.103268	0.0229524	4.87e-06	0.00814376	0.0182851	0.656047	20.2428
Olsenella	rs1035588	A	G	-0.108148	0.0236848	4.86e-06	0.00268149	0.00948339	0.777363	20.8497
Olsenella	rs17148768	G	A	0.140434	0.0295602	2.2e-06	0.0198937	0.0122632	0.104753	22.57
Olsenella	rs2759329	G	A	-0.111131	0.0237218	3.43e-06	-0.0170403	0.00946851	0.0719118	21.9471
Olsenella	rs35225860	A	G	-0.223604	0.0482391	3.87e-06	-0.00945414	0.0231974	0.683603	21.4862
Olsenella	rs62112538	C	T	-0.19943	0.0407033	1.19e-06	0.00513584	0.0147566	0.727813	24.0062
Olsenella	rs72691585	C	A	-0.249079	0.0520814	2.95e-06	-0.00572248	0.013452	0.670545	22.8722
Oscillibacter	rs11627628	T	C	0.143961	0.0290223	1.01e-06	-0.00956313	0.0173497	0.581498	24.605
Oscillibacter	rs11990279	T	C	-0.0824934	0.0180457	4.94e-06	0.0267568	0.0113962	0.0188812	20.8972
Oscillibacter	rs12649930	T	G	0.121589	0.0259612	4.09e-06	0.00850842	0.0152151	0.576019	21.935
Oscillibacter	rs133832	A	C	-0.0795527	0.0162411	1.15e-06	-0.000563222	0.010171	0.95584	23.9928
Oscillibacter	rs16866406	A	G	0.0988765	0.0208795	3.08e-06	0.00244249	0.0126332	0.846693	22.4256
Oscillibacter	rs16934185	A	G	-0.129568	0.028157	4.38e-06	0.0112804	0.015108	0.455277	21.1748
Oscillibacter	rs234108	A	G	0.0749553	0.0152632	9.16e-07	0.0121424	0.00931561	0.192421	24.1164
Oscillibacter	rs36095275	C	T	-0.0752368	0.0156861	1.4e-06	-0.0118554	0.00932215	0.203462	23.0054
Oscillibacter	rs4506202	A	G	-0.0711323	0.0152261	3.21e-06	-0.00183855	0.00919259	0.841478	21.8251
Oscillibacter	rs61883564	A	G	-0.101351	0.0221016	3.39e-06	0.00458678	0.0133199	0.730579	21.0287
Oscillibacter	rs761240	T	G	-0.17664	0.0388812	2.04e-06	-0.0188156	0.0215472	0.382541	20.6394
Oscillibacter	rs9393920	A	G	-0.0744662	0.0151081	9.92e-07	0.0308932	0.00936459	0.00097051	24.294
Romboutsia	rs10279978	A	G	-0.0622202	0.0127675	1.17e-06	0.00653525	0.00985657	0.507308	23.7492
Romboutsia	rs61841503	G	A	0.092888	0.0171454	4e-08	0.00638615	0.0135978	0.638609	29.351
Romboutsia	rs62504452	A	G	-0.0710048	0.0156654	4.66e-06	9.6146e-05	0.0131767	0.994178	20.5443
LachnospiraceaeUCG001	rs2050911	G	A	0.0751466	0.0153934	1.11e-06	-0.010986	0.00966453	0.255651	23.8313
LachnospiraceaeUCG001	rs437876	T	C	0.0784637	0.0144768	7.17e-08	-0.0131923	0.00961936	0.170239	29.3761
LachnospiraceaeUCG001	rs573933	T	C	-0.107898	0.0232346	3.11e-06	-2.73622e-05	0.0148574	0.998531	21.5655
LachnospiraceaeUCG001	rs74034332	G	A	0.168045	0.0382637	3.33e-06	-0.0496251	0.0192083	0.00977958	19.2877
LachnospiraceaeUCG001	rs78848836	A	G	-0.118868	0.0259753	3.38e-06	0.0311528	0.015016	0.0380207	20.9415
LachnospiraceaeUCG001	rs9403580	C	T	0.107801	0.0229777	3.47e-06	-0.0171377	0.0136031	0.207729	22.0104
LachnospiraceaeUCG001	rs985416	C	T	0.0970258	0.0181807	1.46e-07	-0.00401867	0.0118955	0.73549	28.4809
Gordonibacter	rs322296	G	A	0.17869	0.037722	4.02e-06	0.00595516	0.0172879	0.730493	22.4393
Gordonibacter	rs72714787	C	A	0.181405	0.0377102	1.43e-06	-0.0134636	0.0135476	0.320322	23.1409
Gordonibacter	rs7294633	C	T	0.12867	0.0249946	3.44e-07	-0.0102446	0.0102641	0.31823	26.5009
Streptococcus	rs10448310	A	G	-0.0517935	0.0111324	3.31e-06	-0.00477895	0.00953892	0.616375	21.6459
Streptococcus	rs11110281	T	C	-0.137519	0.0227398	2.58e-09	-0.0317692	0.0211599	0.133256	36.5722
Streptococcus	rs11720390	G	A	0.107024	0.0228121	3.59e-06	0.017397	0.0191145	0.362746	22.0105
Streptococcus	rs11764382	A	G	-0.0695345	0.0143671	1.29e-06	-0.0122687	0.0131119	0.349434	23.424
Streptococcus	rs17708276	A	G	-0.0793955	0.0170628	3.04e-06	0.0316325	0.0147292	0.0317453	21.6518
Streptococcus	rs1918540	G	A	0.059639	0.0128148	2.44e-06	-0.00826175	0.0118353	0.485139	21.6589
Streptococcus	rs6806351	T	C	-0.0633829	0.0136647	4.94e-06	0.005479	0.0110577	0.620255	21.515
Streptococcus	rs7916711	A	G	0.102891	0.0217362	2.72e-06	-0.0074892	0.0132656	0.572373	22.4071
Prevotella7	rs2240542	C	T	0.12085	0.0261776	4.84e-06	0.0126164	0.0103573	0.223179	21.3124
Prevotella7	rs430270	A	C	0.139155	0.0297055	2.87e-06	-0.0077189	0.0116882	0.508996	21.9444
Prevotella7	rs57404562	C	A	0.155486	0.0316057	6.22e-07	-0.0305668	0.0135916	0.0245155	24.2022
Prevotella7	rs9608249	A	G	-0.158213	0.0336317	2.07e-06	-0.0296081	0.0144331	0.0402281	22.1304
Prevotella7	rs9959718	G	A	0.133012	0.0275361	1.9e-06	0.00358308	0.0113372	0.751967	23.3333
RuminococcaceaeNK4A214group	rs11586410	G	A	-0.0863422	0.0169937	3.66e-07	-0.00263188	0.0126847	0.835631	25.8149
RuminococcaceaeNK4A214group	rs12642039	T	C	-0.0553003	0.0119397	3.43e-06	-0.00650876	0.00952102	0.494215	21.4519
RuminococcaceaeNK4A214group	rs12731	A	G	-0.0527684	0.0115053	4.87e-06	-0.00970451	0.00941414	0.302614	21.0353
RuminococcaceaeNK4A214group	rs136761	G	A	-0.0587521	0.0119155	8.15e-07	-0.00399144	0.00951915	0.674993	24.3122
RuminococcaceaeNK4A214group	rs147475196	A	G	-0.133769	0.0295196	4.72e-06	-0.0192316	0.0149884	0.199457	20.5347
RuminococcaceaeNK4A214group	rs35559912	T	C	-0.0925071	0.0203674	4.89e-06	0.00716086	0.0140745	0.610905	20.6291
RuminococcaceaeNK4A214group	rs4814689	C	T	-0.1083	0.0230708	4.55e-06	-0.0375198	0.0222467	0.0916938	22.036
RuminococcaceaeNK4A214group	rs5994253	A	G	-0.0811302	0.0157621	2.35e-07	-0.00886393	0.0131134	0.499076	26.4934
RuminococcaceaeNK4A214group	rs7573569	T	C	0.107739	0.0233638	3.23e-06	-5.96699e-05	0.0190605	0.997502	21.2645
RuminococcaceaeUCG013	rs11581881	C	T	0.0661211	0.0144736	4.73e-06	-0.00847162	0.0109641	0.439718	20.8701
RuminococcaceaeUCG013	rs12189346	G	A	0.0684961	0.014558	1.68e-06	0.00264532	0.0116925	0.821014	22.1374
RuminococcaceaeUCG013	rs12485353	G	A	-0.0607903	0.0130847	4.19e-06	0.0019768	0.0105507	0.851377	21.5844
RuminococcaceaeUCG013	rs12781711	C	T	-0.0656129	0.0117477	2.55e-08	0.0103642	0.0105612	0.326422	31.1944
RuminococcaceaeUCG013	rs16918863	A	C	0.111491	0.0240157	4.16e-06	-0.00374737	0.018832	0.842271	21.5522
RuminococcaceaeUCG013	rs75088940	T	C	-0.0942968	0.0200712	2.55e-06	-0.0280152	0.0178868	0.117289	22.0722
RuminococcaceaeUCG013	rs76973485	G	T	0.194976	0.0418213	3.35e-06	0.0260773	0.0231175	0.259305	21.7353
Parasutterella	rs10899911	A	G	-0.0717102	0.0148151	1.15e-06	0.00343343	0.0108046	0.750656	23.4288
Parasutterella	rs2090816	A	C	0.0840967	0.0177315	2.9e-06	-0.00116485	0.0118854	0.921927	22.494
Parasutterella	rs35055552	T	C	0.109554	0.0235433	3.35e-06	0.000194302	0.013277	0.988324	21.6533
Parasutterella	rs55877868	A	C	-0.104458	0.0228089	2.87e-06	-0.0142642	0.01524	0.349287	20.9735
Parasutterella	rs6828768	C	T	0.0636852	0.0132645	1.78e-06	-0.00235004	0.00915718	0.797461	23.0512
Parasutterella	rs7303158	C	T	0.0646859	0.0134256	1.33e-06	0.00296917	0.00918209	0.74642	23.2141
Parasutterella	rs7572229	G	A	0.066273	0.0132736	6.32e-07	-0.00849955	0.00917929	0.354473	24.9285
Parasutterella	rs78383039	T	C	-0.146315	0.0297119	1.57e-06	-0.0141947	0.0233089	0.542537	24.2501
Parasutterella	rs8039785	T	G	0.0618345	0.0133	3.62e-06	-0.00404151	0.00914337	0.658478	21.6151
Parasutterella	rs823424	G	A	-0.0713448	0.0156958	4.95e-06	0.00349109	0.0105094	0.739748	20.6613
Butyricicoccus	rs2017189	G	T	-0.0506956	0.011024	3.87e-06	0.00383787	0.00913385	0.674353	21.1476
Butyricicoccus	rs56221232	T	C	0.0828027	0.0167401	7.62e-07	-0.00693935	0.0152365	0.64879	24.4667
ChristensenellaceaeR.7group	rs17081797	A	G	-0.0904325	0.0204253	3.34e-06	0.0147488	0.0186098	0.42805	19.6025
ChristensenellaceaeR.7group	rs62467127	C	T	0.114108	0.0251983	3.25e-06	0.077289	0.0286948	0.00707082	20.5066
ChristensenellaceaeR.7group	rs892686	A	G	0.0514099	0.011136	3.97e-06	-0.00145017	0.00917576	0.874422	21.3126
Veillonella	rs1882878	A	G	-0.0768966	0.0163908	2.98e-06	-0.0111919	0.0100033	0.263218	22.0096
Veillonella	rs2013594	T	C	-0.0720698	0.0155153	3.42e-06	0.00280863	0.0093515	0.763918	21.5767
Veillonella	rs62376424	C	T	-0.0762216	0.0163499	3.65e-06	-0.0129781	0.00994184	0.191757	21.7333
Veillonella	rs742016	A	G	-0.0688571	0.0149769	4.66e-06	0.00478789	0.00971696	0.622199	21.1375
Eggerthella	rs112205261	T	C	-0.188618	0.0403613	3.35e-06	0.0078451	0.016787	0.640264	21.8391
Eggerthella	rs2223081	G	A	0.102572	0.0221108	3.89e-06	0.00610017	0.0101838	0.549169	21.5203
Eggerthella	rs2240838	A	G	0.0980582	0.0197653	7.36e-07	0.0141202	0.0092574	0.127188	24.6128
Eggerthella	rs3851328	T	G	-0.107774	0.0236527	4.18e-06	-0.0152494	0.0110345	0.166978	20.762
Eggerthella	rs76663501	C	T	0.175349	0.0378576	4.83e-06	-0.0167684	0.0208273	0.420752	21.4537
Holdemanella	rs12513188	G	A	0.0903906	0.0195276	4.65e-06	-0.0128676	0.0103599	0.214215	21.4263
Holdemanella	rs4541991	T	C	-0.0927334	0.0194435	2.1e-06	-0.0123025	0.00980067	0.20938	22.747
Holdemanella	rs607782	T	C	-0.0854214	0.0172515	7.19e-07	-0.0050581	0.00948398	0.593805	24.5177
Holdemanella	rs73011279	T	C	-0.0961669	0.0199336	1.36e-06	-0.00158625	0.0108847	0.884133	23.2744
Holdemanella	rs75764681	T	C	-0.283103	0.0598999	1.94e-06	0.00621917	0.0222796	0.780135	22.3376
Holdemanella	rs8113760	G	A	0.078999	0.01734	4.62e-06	0.000125894	0.00990214	0.989856	20.7559
Faecalibacterium	rs1271565	C	T	-0.0576251	0.0119649	1.3e-06	0.00220301	0.0104158	0.832492	23.1955
Faecalibacterium	rs6910935	A	G	0.134864	0.0277032	1.38e-06	-0.00287895	0.0191513	0.880507	23.6991
Faecalibacterium	rs75499067	C	T	0.227585	0.0465522	1.76e-06	-0.0102662	0.0174772	0.556932	23.9004
Adlercreutzia	rs13231526	C	A	0.143237	0.0311654	4.81e-06	0.00135165	0.016848	0.936057	21.1234
Adlercreutzia	rs2717140	C	T	-0.119225	0.0251081	2.05e-06	-0.00881226	0.0153762	0.566569	22.548
Adlercreutzia	rs7680684	C	T	-0.083381	0.0168901	9.77e-07	-0.00703922	0.00965113	0.465777	24.3708
Adlercreutzia	rs9490822	C	T	-0.0734512	0.0155789	2.54e-06	0.00573893	0.00917926	0.531836	22.2292
Dialister	rs11166701	G	A	-0.0655301	0.013186	5.51e-07	-0.00861198	0.00915539	0.346886	24.6976
Dialister	rs4753063	G	A	-0.0596297	0.0130052	4.86e-06	0.00514011	0.00917693	0.575403	21.0229
FamilyXIIIAD3011group	rs12812672	T	C	-0.096065	0.020828	2.56e-06	0.00824988	0.0176178	0.639592	21.2733
FamilyXIIIAD3011group	rs16840310	A	G	-0.0608052	0.0122149	6.75e-07	-0.00132487	0.00928924	0.886587	24.78
FamilyXIIIAD3011group	rs16940167	C	T	0.0732552	0.0159898	3.91e-06	-0.0185173	0.0116505	0.11197	20.9889
FamilyXIIIAD3011group	rs17156849	G	A	-0.112891	0.0245292	4.19e-06	0.0156285	0.0193652	0.419642	21.1812
FamilyXIIIAD3011group	rs62029761	A	G	0.128753	0.0276002	3.89e-06	-0.0140688	0.0202563	0.487342	21.7616
FamilyXIIIAD3011group	rs62200412	C	T	-0.0800851	0.0163834	5.8e-07	-0.0227391	0.0105144	0.0305668	23.8943
FamilyXIIIAD3011group	rs72730932	C	A	-0.0899559	0.0177107	6.89e-07	0.00348677	0.0156304	0.823476	25.7982
RuminococcaceaeUCG003	rs10490280	C	T	-0.0672094	0.0143309	4.16e-06	0.0155945	0.0117216	0.183382	21.9943
RuminococcaceaeUCG003	rs11243416	T	C	-0.0925653	0.0191203	1.67e-06	-0.0273982	0.0179948	0.127868	23.4372
RuminococcaceaeUCG003	rs11613919	G	T	0.0727604	0.0155716	1.63e-06	0.00854827	0.0110066	0.437366	21.8334
RuminococcaceaeUCG003	rs16959793	A	C	-0.062527	0.0131259	2.22e-06	-4.68757e-05	0.00929577	0.995977	22.6924
RuminococcaceaeUCG003	rs3013089	G	A	-0.0551473	0.0120346	4.38e-06	-0.0192047	0.00945941	0.0423341	20.9984
RuminococcaceaeUCG003	rs4452755	A	C	-0.0634463	0.0134741	3.29e-06	-0.000240584	0.00967414	0.98016	22.1725
RuminococcaceaeUCG003	rs4532474	G	A	0.0769231	0.017045	4.82e-06	0.00156604	0.0123201	0.898851	20.3667
RuminococcaceaeUCG003	rs646327	G	A	0.0586696	0.011837	7.83e-07	0.0115192	0.00926735	0.213872	24.5667
RuminococcaceaeUCG003	rs6759615	A	G	0.102523	0.0200204	7.86e-07	-0.00845061	0.0153585	0.582166	26.2238
RuminococcaceaeUCG003	rs73341549	T	C	-0.169857	0.0318768	1.51e-07	-0.0226707	0.0197979	0.252163	28.3935
Coprobacter	rs143662916	C	T	0.253264	0.0540141	3.07e-06	-0.000990871	0.0270072	0.970733	21.9853
Coprobacter	rs213863	C	T	-0.0887412	0.0188377	2.35e-06	0.00248782	0.00951554	0.793747	22.1918
Coprobacter	rs305411	A	G	0.129218	0.0264518	1.01e-06	0.0258605	0.0150782	0.0863297	23.8638
Coprobacter	rs3828477	G	T	-0.091218	0.019569	2.89e-06	0.00314999	0.00965348	0.744192	21.7281
Coprobacter	rs72821405	T	C	-0.147365	0.0319978	4.76e-06	-0.0106303	0.0162321	0.512537	21.2105
Alistipes	rs1107244	G	A	0.0758558	0.0171182	3.59e-06	0.00530488	0.0170735	0.756023	19.6363
Alistipes	rs11769002	G	A	-0.0528793	0.0109389	1.45e-06	-0.00461131	0.00930518	0.620202	23.3683
Alistipes	rs7129639	C	A	-0.0524955	0.0109584	1.78e-06	0.00853136	0.00970792	0.379507	22.9484
Alistipes	rs8130320	A	G	-0.049002	0.010717	4.84e-06	0.00124044	0.00919945	0.89274	20.9064
Flavonifractor	rs11811696	T	C	-0.116063	0.0241012	2.07e-06	0.0162023	0.0166821	0.331429	23.1904
Flavonifractor	rs12030302	A	G	-0.0692276	0.0137467	5.61e-07	-0.00755585	0.00915804	0.409343	25.3607
Flavonifractor	rs34066017	A	G	0.0764294	0.0159789	1.52e-06	-0.0185884	0.0113079	0.10021	22.8784
Flavonifractor	rs806808	T	C	0.0667272	0.0136557	1.18e-06	-0.00267687	0.00923831	0.772001	23.8767
Coprococcus3	rs11080344	C	T	0.0516921	0.0113054	4.79e-06	0.00611865	0.00918827	0.505463	20.9062
Coprococcus3	rs178271	T	C	0.145257	0.0294239	7.81e-07	0.060579	0.0355105	0.0880177	24.371
Coprococcus3	rs7521171	G	A	-0.0596434	0.0129279	4.32e-06	-0.00383255	0.00995407	0.700221	21.2849
Coprococcus3	rs8100692	T	C	0.0577411	0.0113476	4.16e-07	-0.014425	0.00919344	0.116635	25.8918

## Sheet: Table S2
Table S2 Full result of MR estimates for the association between gut microbiota and SNHL.
Bacterial taxa(exposure)	method	nsnp	or	or_lci95	or_uci95	P-value	q-value
Actinomyces	Inverse variance weighted	2	1.04462	0.858892	1.27051	0.662069	0.991024
Adlercreutzia	Inverse variance weighted	4	1.02398	0.909059	1.15344	0.696385	0.991024
Adlercreutzia	MR Egger	4	1.11631	0.696408	1.78938	0.692486	0.999471
Adlercreutzia	Weighted median	4	1.04441	0.911235	1.19705	0.532398	0.998941
Akkermansia	Inverse variance weighted	9	0.922243	0.839277	1.01341	0.0923701	0.991024
Akkermansia	MR Egger	9	0.85356	0.634719	1.14786	0.329628	0.999471
Akkermansia	Weighted median	9	0.903954	0.796259	1.02622	0.118722	0.998941
Alistipes	Inverse variance weighted	4	0.988451	0.819717	1.19192	0.903183	0.991024
Alistipes	MR Egger	4	1.31294	0.324673	5.30941	0.739267	0.999471
Alistipes	Weighted median	4	1.02117	0.817733	1.27523	0.853349	0.998941
Allisonella	Inverse variance weighted	4	0.997263	0.918553	1.08272	0.947897	0.991024
Allisonella	MR Egger	4	1.38101	0.789221	2.41654	0.375492	0.999471
Allisonella	Weighted median	4	0.986105	0.903621	1.07612	0.75356	0.998941
Anaerofilum	Inverse variance weighted	6	0.997655	0.923749	1.07747	0.952324	0.991024
Anaerofilum	MR Egger	6	0.999817	0.600726	1.66404	0.999471	0.999471
Anaerofilum	Weighted median	6	0.960373	0.870326	1.05974	0.420851	0.998941
Anaerostipes	Inverse variance weighted	10	1.0347	0.922355	1.16072	0.560806	0.991024
Anaerostipes	MR Egger	10	1.17323	0.703379	1.95695	0.557498	0.999471
Anaerostipes	Weighted median	10	1.0645	0.917973	1.23442	0.408084	0.998941
Anaerotruncus	Inverse variance weighted	5	1.05303	0.888724	1.24771	0.550517	0.991024
Anaerotruncus	MR Egger	5	1.16076	0.344378	3.91245	0.825466	0.999471
Anaerotruncus	Weighted median	5	1.04667	0.840452	1.30348	0.683706	0.998941
Bacteroides	Inverse variance weighted	4	1.02572	0.877666	1.19876	0.749473	0.991024
Bacteroides	MR Egger	4	0.915069	0.391668	2.13791	0.856542	0.999471
Bacteroides	Weighted median	4	0.997352	0.834021	1.19267	0.976819	0.998941
Barnesiella	Inverse variance weighted	9	1.10525	0.989137	1.235	0.0772055	0.991024
Barnesiella	MR Egger	9	1.10196	0.677732	1.79175	0.707075	0.999471
Barnesiella	Weighted median	9	1.15609	0.98583	1.35575	0.0743545	0.998941
Bifidobacterium	Inverse variance weighted	6	1.10353	0.959772	1.26883	0.166534	0.991024
Bifidobacterium	MR Egger	6	1.00233	0.704602	1.42586	0.99029	0.999471
Bifidobacterium	Weighted median	6	1.10317	0.972594	1.25128	0.126596	0.998941
Bilophila	Inverse variance weighted	6	0.970455	0.850018	1.10796	0.657326	0.991024
Bilophila	MR Egger	6	1.28902	0.546205	3.04203	0.593304	0.999471
Bilophila	Weighted median	6	0.916444	0.774132	1.08492	0.310877	0.998941
Blautia	Inverse variance weighted	6	0.864334	0.662927	1.12693	0.281419	0.991024
Blautia	MR Egger	6	1.3302	0.636716	2.77902	0.490084	0.999471
Blautia	Weighted median	6	0.875072	0.695061	1.1017	0.25608	0.998941
Butyricicoccus	Inverse variance weighted	2	0.923421	0.717493	1.18845	0.536007	0.991024
Butyricimonas	Inverse variance weighted	8	1.0955	0.985651	1.21759	0.0906635	0.991024
Butyricimonas	MR Egger	8	0.935514	0.628741	1.39197	0.753491	0.999471
Butyricimonas	Weighted median	8	1.10762	0.961078	1.2765	0.158042	0.998941
Butyrivibrio	Inverse variance weighted	7	1.01858	0.96294	1.07743	0.520709	0.991024
Butyrivibrio	MR Egger	7	0.827705	0.6541	1.04739	0.176188	0.999471
Butyrivibrio	Weighted median	7	1.04505	0.966988	1.12941	0.265928	0.998941
CandidatusSoleaferrea	Inverse variance weighted	2	0.953603	0.806581	1.12742	0.578144	0.991024
Catenibacterium	Inverse variance weighted	3	1.01818	0.894325	1.15919	0.785407	0.991024
Catenibacterium	MR Egger	3	0.20784	0.00232988	18.5406	0.61738	0.999471
Catenibacterium	Weighted median	3	1.01633	0.898674	1.14939	0.796389	0.998941
ChristensenellaceaeR.7group	Inverse variance weighted	3	1.08802	0.695055	1.70316	0.712148	0.991024
ChristensenellaceaeR.7group	MR Egger	3	1.73427	0.29211	10.2964	0.653227	0.999471
ChristensenellaceaeR.7group	Weighted median	3	0.945481	0.704216	1.2694	0.709168	0.998941
Clostridiuminnocuumgroup	Inverse variance weighted	2	1.02455	0.907689	1.15646	0.694662	0.991024
Clostridiumsensustricto1	Inverse variance weighted	5	0.990539	0.879741	1.11529	0.87519	0.991024
Clostridiumsensustricto1	MR Egger	5	0.994846	0.685444	1.44391	0.980017	0.999471
Clostridiumsensustricto1	Weighted median	5	0.959232	0.823387	1.11749	0.593185	0.998941
Collinsella	Inverse variance weighted	3	1.04248	0.823324	1.31997	0.729717	0.991024
Collinsella	MR Egger	3	0.157357	0.0168277	1.47145	0.351834	0.999471
Collinsella	Weighted median	3	0.932508	0.714891	1.21637	0.606292	0.998941
Coprobacter	Inverse variance weighted	5	1.03581	0.94134	1.13975	0.470886	0.991024
Coprobacter	MR Egger	5	1.11464	0.829024	1.49867	0.52431	0.999471
Coprobacter	Weighted median	5	0.99206	0.879616	1.11888	0.896663	0.998941
Coprococcus1	Inverse variance weighted	7	0.997307	0.872602	1.13983	0.968435	0.991024
Coprococcus1	MR Egger	7	0.818426	0.534513	1.25314	0.39891	0.999471
Coprococcus1	Weighted median	7	0.985754	0.829101	1.172	0.870908	0.998941
Coprococcus2	Inverse variance weighted	3	1.09851	0.925367	1.30406	0.282971	0.991024
Coprococcus2	MR Egger	3	1.25218	0.185518	8.45176	0.855577	0.999471
Coprococcus2	Weighted median	3	1.0712	0.858021	1.33734	0.543522	0.998941
Coprococcus3	Inverse variance weighted	4	1.02601	0.80167	1.31312	0.838384	0.991024
Coprococcus3	MR Egger	4	1.80102	0.634991	5.10821	0.383904	0.999471
Coprococcus3	Weighted median	4	1.07499	0.848318	1.36223	0.549512	0.998941
DefluviitaleaceaeUCG011	Inverse variance weighted	8	0.94424	0.86263	1.03357	0.213479	0.991024
DefluviitaleaceaeUCG011	MR Egger	8	0.901931	0.64987	1.25176	0.559763	0.999471
DefluviitaleaceaeUCG011	Weighted median	8	0.936126	0.827938	1.05845	0.292161	0.998941
Desulfovibrio	Inverse variance weighted	4	0.991347	0.818748	1.20033	0.929042	0.991024
Desulfovibrio	MR Egger	4	1.4097	0.432502	4.59479	0.626391	0.999471
Desulfovibrio	Weighted median	4	1.05771	0.878799	1.27305	0.552874	0.998941
Dialister	Inverse variance weighted	2	1.03365	0.835959	1.2781	0.759894	0.991024
Dorea	Inverse variance weighted	5	1.09047	0.912072	1.30376	0.341995	0.991024
Dorea	MR Egger	5	1.76014	0.851073	3.64021	0.224659	0.999471
Dorea	Weighted median	5	1.06339	0.851696	1.3277	0.587358	0.998941
Eggerthella	Inverse variance weighted	5	1.04785	0.956789	1.14758	0.313614	0.991024
Eggerthella	MR Egger	5	0.760605	0.540394	1.07055	0.214641	0.999471
Eggerthella	Weighted median	5	1.0594	0.94523	1.18736	0.321279	0.998941
Eisenbergiella	Inverse variance weighted	5	0.96317	0.877842	1.05679	0.427855	0.991024
Eisenbergiella	MR Egger	5	0.605653	0.280293	1.30868	0.291895	0.999471
Eisenbergiella	Weighted median	5	0.97211	0.86248	1.09567	0.643122	0.998941
Enterorhabdus	Inverse variance weighted	3	1.06843	0.944036	1.20922	0.294593	0.991024
Enterorhabdus	MR Egger	3	1.10151	0.819613	1.48037	0.637087	0.999471
Enterorhabdus	Weighted median	3	1.05331	0.915146	1.21233	0.4691	0.998941
Erysipelatoclostridium	Inverse variance weighted	8	1.07105	0.934054	1.22813	0.325625	0.991024
Erysipelatoclostridium	MR Egger	8	1.12525	0.588967	2.14985	0.73312	0.999471
Erysipelatoclostridium	Weighted median	8	0.99015	0.858529	1.14195	0.891806	0.998941
ErysipelotrichaceaeUCG003	Inverse variance weighted	9	1.02711	0.918022	1.14917	0.64052	0.991024
ErysipelotrichaceaeUCG003	MR Egger	9	1.20867	0.908477	1.60805	0.234427	0.999471
ErysipelotrichaceaeUCG003	Weighted median	9	0.945114	0.822154	1.08646	0.427292	0.998941
Escherichia.Shigella	Inverse variance weighted	4	1.08072	0.921606	1.2673	0.339422	0.991024
Escherichia.Shigella	MR Egger	4	0.916204	0.580223	1.44674	0.743383	0.999471
Escherichia.Shigella	Weighted median	4	1.02676	0.845262	1.24724	0.790149	0.998941
Eubacteriumbrachygroup	Inverse variance weighted	4	1.06442	0.975392	1.16158	0.161239	0.991024
Eubacteriumbrachygroup	MR Egger	4	1.05542	0.765356	1.45542	0.77342	0.999471
Eubacteriumbrachygroup	Weighted median	4	1.06162	0.961964	1.17159	0.234464	0.998941
Eubacteriumcoprostanoligenesgroup	Inverse variance weighted	6	0.996922	0.828604	1.19943	0.973939	0.991024
Eubacteriumcoprostanoligenesgroup	MR Egger	6	0.645546	0.398999	1.04444	0.149183	0.999471
Eubacteriumcoprostanoligenesgroup	Weighted median	6	1.09352	0.890399	1.34297	0.393811	0.998941
Eubacteriumeligensgroup	Inverse variance weighted	3	1.02544	0.853043	1.23269	0.789056	0.991024
Eubacteriumeligensgroup	MR Egger	3	1.38194	0.588096	3.24736	0.593555	0.999471
Eubacteriumeligensgroup	Weighted median	3	1.08436	0.868361	1.35409	0.474844	0.998941
Eubacteriumfissicatenagroup	Inverse variance weighted	5	1.03977	0.963568	1.12199	0.315257	0.991024
Eubacteriumfissicatenagroup	MR Egger	5	0.997162	0.674954	1.47319	0.989509	0.999471
Eubacteriumfissicatenagroup	Weighted median	5	1.04225	0.949517	1.14404	0.38408	0.998941
Eubacteriumhalliigroup	Inverse variance weighted	7	1.11614	1.00119	1.24429	0.047532	0.991024
Eubacteriumhalliigroup	MR Egger	7	1.34617	1.10819	1.63526	0.0302741	0.999471
Eubacteriumhalliigroup	Weighted median	7	1.09671	0.951912	1.26353	0.201314	0.998941
Eubacteriumnodatumgroup	Inverse variance weighted	3	0.966533	0.891806	1.04752	0.407026	0.991024
Eubacteriumnodatumgroup	MR Egger	3	1.23062	0.526274	2.87762	0.715713	0.999471
Eubacteriumnodatumgroup	Weighted median	3	0.956224	0.866972	1.05466	0.370576	0.998941
Eubacteriumoxidoreducensgroup	Inverse variance weighted	4	1.02435	0.917754	1.14334	0.667794	0.991024
Eubacteriumoxidoreducensgroup	MR Egger	4	1.00909	0.629328	1.61803	0.973435	0.999471
Eubacteriumoxidoreducensgroup	Weighted median	4	1.00955	0.893394	1.1408	0.878923	0.998941
Eubacteriumrectalegroup	Inverse variance weighted	4	1.02734	0.873937	1.20766	0.743768	0.991024
Eubacteriumrectalegroup	MR Egger	4	1.05854	0.528516	2.12012	0.8872	0.999471
Eubacteriumrectalegroup	Weighted median	4	1.03059	0.860502	1.2343	0.743346	0.998941
Eubacteriumruminantiumgroup	Inverse variance weighted	10	0.973663	0.905839	1.04656	0.468746	0.991024
Eubacteriumruminantiumgroup	MR Egger	10	0.98743	0.777705	1.25371	0.919849	0.999471
Eubacteriumruminantiumgroup	Weighted median	10	0.978476	0.894011	1.07092	0.636645	0.998941
Eubacteriumventriosumgroup	Inverse variance weighted	8	0.972799	0.869039	1.08895	0.631776	0.991024
Eubacteriumventriosumgroup	MR Egger	8	1.52726	1.01067	2.3079	0.091108	0.999471
Eubacteriumventriosumgroup	Weighted median	8	0.954883	0.822461	1.10863	0.544434	0.998941
Eubacteriumxylanophilumgroup	Inverse variance weighted	7	0.998713	0.900117	1.10811	0.980619	0.991024
Eubacteriumxylanophilumgroup	MR Egger	7	0.984857	0.721387	1.34455	0.9272	0.999471
Eubacteriumxylanophilumgroup	Weighted median	7	1.0204	0.893076	1.16589	0.766441	0.998941
Faecalibacterium	Inverse variance weighted	3	0.961223	0.849109	1.08814	0.531957	0.991024
Faecalibacterium	MR Egger	3	0.95656	0.759482	1.20478	0.770311	0.999471
Faecalibacterium	Weighted median	3	0.958561	0.831665	1.10482	0.559113	0.998941
FamilyXIIIAD3011group	Inverse variance weighted	7	0.980229	0.852053	1.12769	0.780014	0.991024
FamilyXIIIAD3011group	MR Egger	7	0.816121	0.425565	1.5651	0.567523	0.999471
FamilyXIIIAD3011group	Weighted median	7	0.929268	0.787439	1.09664	0.385293	0.998941
FamilyXIIIUCG001	Inverse variance weighted	4	1.08081	0.940485	1.24207	0.273427	0.991024
FamilyXIIIUCG001	MR Egger	4	1.0223	0.673346	1.5521	0.926989	0.999471
FamilyXIIIUCG001	Weighted median	4	1.04697	0.889103	1.23288	0.581999	0.998941
Flavonifractor	Inverse variance weighted	4	0.934753	0.806075	1.08397	0.371897	0.991024
Flavonifractor	MR Egger	4	0.672256	0.290539	1.55548	0.451452	0.999471
Flavonifractor	Weighted median	4	0.930387	0.786682	1.10034	0.399264	0.998941
Fusicatenibacter	Inverse variance weighted	9	0.969743	0.849306	1.10726	0.649751	0.991024
Fusicatenibacter	MR Egger	9	1.08517	0.565461	2.08254	0.81291	0.999471
Fusicatenibacter	Weighted median	9	0.989918	0.832256	1.17745	0.908851	0.998941
Gordonibacter	Inverse variance weighted	3	0.951026	0.866488	1.04381	0.290415	0.991024
Gordonibacter	MR Egger	3	1.07421	0.613147	1.88199	0.843901	0.999471
Gordonibacter	Weighted median	3	0.927768	0.831178	1.03558	0.181343	0.998941
Haemophilus	Inverse variance weighted	9	1.0481	0.945903	1.16134	0.369451	0.991024
Haemophilus	MR Egger	9	0.978297	0.771085	1.24119	0.861735	0.999471
Haemophilus	Weighted median	9	1.00669	0.901556	1.12408	0.905697	0.998941
Holdemanella	Inverse variance weighted	6	1.00672	0.926004	1.09448	0.875106	0.991024
Holdemanella	MR Egger	6	0.96462	0.769389	1.20939	0.770483	0.999471
Holdemanella	Weighted median	6	1.00265	0.897392	1.12025	0.962716	0.998941
Holdemania	Inverse variance weighted	5	1.05003	0.936821	1.17692	0.401604	0.991024
Holdemania	MR Egger	5	1.03425	0.620583	1.72367	0.905348	0.999471
Holdemania	Weighted median	5	1.04777	0.911507	1.20441	0.511508	0.998941
Howardella	Inverse variance weighted	6	0.964187	0.901566	1.03116	0.287112	0.991024
Howardella	MR Egger	6	1.1346	0.914521	1.40763	0.315029	0.999471
Howardella	Weighted median	6	0.9619	0.888992	1.04079	0.334088	0.998941
Hungatella	Inverse variance weighted	2	1.01581	0.87165	1.18381	0.840797	0.991024
Intestinibacter	Inverse variance weighted	7	1.10169	0.992547	1.22283	0.068841	0.991024
Intestinibacter	MR Egger	7	1.03763	0.736831	1.46121	0.840871	0.999471
Intestinibacter	Weighted median	7	1.07867	0.943444	1.23328	0.267815	0.998941
Intestinimonas	Inverse variance weighted	11	0.893361	0.821364	0.97167	0.00852872	0.490354
Intestinimonas	MR Egger	11	0.809035	0.642741	1.01835	0.104547	0.999471
Intestinimonas	Weighted median	11	0.877867	0.784278	0.982626	0.0235292	0.998941
Lachnoclostridium	Inverse variance weighted	6	1.09605	0.929524	1.29242	0.275356	0.991024
Lachnoclostridium	MR Egger	6	1.14135	0.486865	2.67566	0.776171	0.999471
Lachnoclostridium	Weighted median	6	1.02881	0.854623	1.23851	0.764067	0.998941
Lachnospira	Inverse variance weighted	4	1.01433	0.762349	1.34959	0.922224	0.991024
Lachnospira	MR Egger	4	2.84302	0.521606	15.4959	0.350594	0.999471
Lachnospira	Weighted median	4	1.08317	0.866587	1.35387	0.482739	0.998941
LachnospiraceaeFCS020group	Inverse variance weighted	7	1.02759	0.915847	1.15296	0.643139	0.991024
LachnospiraceaeFCS020group	MR Egger	7	0.981343	0.741306	1.2991	0.900438	0.999471
LachnospiraceaeFCS020group	Weighted median	7	1.00608	0.867484	1.16681	0.936153	0.998941
LachnospiraceaeNC2004group	Inverse variance weighted	3	0.997957	0.879842	1.13193	0.974615	0.991024
LachnospiraceaeNC2004group	MR Egger	3	1.28353	0.41325	3.98658	0.74056	0.999471
LachnospiraceaeNC2004group	Weighted median	3	1.00155	0.86144	1.16445	0.983919	0.998941
LachnospiraceaeNK4A136group	Inverse variance weighted	7	1.02416	0.923347	1.13597	0.651638	0.991024
LachnospiraceaeNK4A136group	MR Egger	7	0.918718	0.77817	1.08465	0.362878	0.999471
LachnospiraceaeNK4A136group	Weighted median	7	1.0016	0.878454	1.142	0.98098	0.998941
LachnospiraceaeUCG001	Inverse variance weighted	7	0.852041	0.776705	0.934684	0.000698632	0.0817399
LachnospiraceaeUCG001	MR Egger	7	0.708179	0.481338	1.04192	0.140246	0.999471
LachnospiraceaeUCG001	Weighted median	7	0.853485	0.750343	0.970805	0.0159137	0.998941
LachnospiraceaeUCG004	Inverse variance weighted	7	1.03535	0.914465	1.17222	0.583376	0.991024
LachnospiraceaeUCG004	MR Egger	7	0.969782	0.46379	2.02781	0.938182	0.999471
LachnospiraceaeUCG004	Weighted median	7	1.06711	0.917147	1.24158	0.400559	0.998941
LachnospiraceaeUCG008	Inverse variance weighted	8	1.00523	0.889381	1.13618	0.933414	0.991024
LachnospiraceaeUCG008	MR Egger	8	0.644319	0.23491	1.76726	0.425953	0.999471
LachnospiraceaeUCG008	Weighted median	8	1.01925	0.913551	1.13718	0.732821	0.998941
LachnospiraceaeUCG010	Inverse variance weighted	5	0.936772	0.742093	1.18252	0.582647	0.991024
LachnospiraceaeUCG010	MR Egger	5	0.994146	0.312273	3.16495	0.992695	0.999471
LachnospiraceaeUCG010	Weighted median	5	0.936972	0.748686	1.17261	0.569497	0.998941
Lactobacillus	Inverse variance weighted	6	1.01278	0.927876	1.10546	0.776173	0.991024
Lactobacillus	MR Egger	6	0.837114	0.635776	1.10221	0.274007	0.999471
Lactobacillus	Weighted median	6	0.987282	0.882094	1.10501	0.823784	0.998941
Lactococcus	Inverse variance weighted	5	1.02792	0.917763	1.15129	0.633995	0.991024
Lactococcus	MR Egger	5	0.887018	0.407108	1.93266	0.782565	0.999471
Lactococcus	Weighted median	5	1.0182	0.914319	1.13389	0.742496	0.998941
Marvinbryantia	Inverse variance weighted	6	0.990856	0.885217	1.1091	0.873119	0.991024
Marvinbryantia	MR Egger	6	0.749489	0.488718	1.1494	0.256772	0.999471
Marvinbryantia	Weighted median	6	0.998949	0.860347	1.15988	0.988993	0.998941
Methanobrevibacter	Inverse variance weighted	3	1.0094	0.918485	1.10932	0.845895	0.991024
Methanobrevibacter	MR Egger	3	1.06186	0.756041	1.49137	0.787756	0.999471
Methanobrevibacter	Weighted median	3	0.987576	0.871449	1.11918	0.844709	0.998941
Odoribacter	Inverse variance weighted	3	1.02499	0.850227	1.23568	0.795787	0.991024
Odoribacter	MR Egger	3	0.992466	0.572983	1.71905	0.982827	0.999471
Odoribacter	Weighted median	3	0.999849	0.799963	1.24968	0.998941	0.998941
Olsenella	Inverse variance weighted	6	1.04376	0.981556	1.10992	0.171868	0.991024
Olsenella	MR Egger	6	0.96722	0.803969	1.16362	0.741653	0.999471
Olsenella	Weighted median	6	1.02408	0.937043	1.11921	0.599509	0.998941
Oscillibacter	Inverse variance weighted	12	0.972779	0.881162	1.07392	0.584469	0.991024
Oscillibacter	MR Egger	12	1.05886	0.714114	1.57005	0.781762	0.999471
Oscillibacter	Weighted median	12	1.0199	0.920727	1.12976	0.705728	0.998941
Oscillospira	Inverse variance weighted	3	0.887296	0.695772	1.13154	0.335112	0.991024
Oscillospira	MR Egger	3	0.535437	0.135638	2.11366	0.536414	0.999471
Oscillospira	Weighted median	3	0.977537	0.779419	1.22601	0.844132	0.998941
Oxalobacter	Inverse variance weighted	8	1.00668	0.945194	1.07216	0.836032	0.991024
Oxalobacter	MR Egger	8	1.11163	0.810658	1.52433	0.535597	0.999471
Oxalobacter	Weighted median	8	0.992845	0.918115	1.07366	0.857268	0.998941
Parabacteroides	Inverse variance weighted	3	0.991483	0.771028	1.27497	0.946847	0.991024
Parabacteroides	MR Egger	3	0.408085	0.132181	1.25989	0.363209	0.999471
Parabacteroides	Weighted median	3	0.998787	0.777532	1.283	0.992418	0.998941
Paraprevotella	Inverse variance weighted	9	1.02771	0.958972	1.10136	0.439051	0.991024
Paraprevotella	MR Egger	9	1.23072	0.952263	1.5906	0.156703	0.999471
Paraprevotella	Weighted median	9	1.00149	0.912941	1.09863	0.974855	0.998941
Parasutterella	Inverse variance weighted	10	0.992121	0.908095	1.08392	0.860931	0.991024
Parasutterella	MR Egger	10	1.21914	0.832451	1.78546	0.338505	0.999471
Parasutterella	Weighted median	10	0.978812	0.876261	1.09336	0.704492	0.998941
Peptococcus	Inverse variance weighted	8	0.987351	0.923246	1.05591	0.710143	0.991024
Peptococcus	MR Egger	8	0.834496	0.664228	1.04841	0.171187	0.999471
Peptococcus	Weighted median	8	0.961843	0.88153	1.04947	0.38183	0.998941
Phascolarctobacterium	Inverse variance weighted	6	0.895664	0.798875	1.00418	0.0589588	0.991024
Phascolarctobacterium	MR Egger	6	1.50451	0.8875	2.5505	0.203909	0.999471
Phascolarctobacterium	Weighted median	6	0.869108	0.753327	1.00268	0.0544473	0.998941
Prevotella7	Inverse variance weighted	5	1.01028	0.889679	1.14723	0.87469	0.991024
Prevotella7	MR Egger	5	0.710297	0.17097	2.95094	0.669923	0.999471
Prevotella7	Weighted median	5	1.0215	0.907045	1.15039	0.72572	0.998941
Prevotella9	Inverse variance weighted	6	0.999316	0.914068	1.09251	0.988001	0.991024
Prevotella9	MR Egger	6	0.902063	0.713525	1.14042	0.437487	0.999471
Prevotella9	Weighted median	6	1.01069	0.900064	1.13492	0.857295	0.998941
RikenellaceaeRC9gutgroup	Inverse variance weighted	6	1.08249	1.01716	1.15202	0.0125732	0.490354
RikenellaceaeRC9gutgroup	MR Egger	6	0.905511	0.621364	1.3196	0.632684	0.999471
RikenellaceaeRC9gutgroup	Weighted median	6	1.05716	0.973255	1.1483	0.187681	0.998941
Romboutsia	Inverse variance weighted	3	0.991241	0.826023	1.18951	0.924657	0.991024
Romboutsia	MR Egger	3	1.51468	0.518923	4.42119	0.586398	0.999471
Romboutsia	Weighted median	3	1.00535	0.809123	1.24917	0.96158	0.998941
Roseburia	Inverse variance weighted	6	1.03201	0.884435	1.20421	0.689	0.991024
Roseburia	MR Egger	6	1.03873	0.55085	1.9587	0.912198	0.999471
Roseburia	Weighted median	6	1.00789	0.840821	1.20815	0.932276	0.998941
Ruminiclostridium5	Inverse variance weighted	6	1.06914	0.930623	1.22827	0.344995	0.991024
Ruminiclostridium5	MR Egger	6	1.43719	0.805278	2.56499	0.287029	0.999471
Ruminiclostridium5	Weighted median	6	1.12846	0.949797	1.34072	0.169355	0.998941
Ruminiclostridium6	Inverse variance weighted	8	0.958592	0.862359	1.06556	0.433341	0.991024
Ruminiclostridium6	MR Egger	8	0.896661	0.681298	1.1801	0.465947	0.999471
Ruminiclostridium6	Weighted median	8	0.937513	0.822046	1.0692	0.33594	0.998941
Ruminiclostridium9	Inverse variance weighted	4	0.94576	0.788091	1.13497	0.548962	0.991024
Ruminiclostridium9	MR Egger	4	0.907769	0.29675	2.7769	0.880909	0.999471
Ruminiclostridium9	Weighted median	4	0.886485	0.70613	1.11291	0.299159	0.998941
RuminococcaceaeNK4A214group	Inverse variance weighted	9	1.09794	0.991075	1.21633	0.073711	0.991024
RuminococcaceaeNK4A214group	MR Egger	9	1.09	0.785824	1.51193	0.621587	0.999471
RuminococcaceaeNK4A214group	Weighted median	9	1.11481	0.976318	1.27296	0.1083	0.998941
RuminococcaceaeUCG002	Inverse variance weighted	10	1.03802	0.944964	1.14023	0.436186	0.991024
RuminococcaceaeUCG002	MR Egger	10	0.95907	0.751504	1.22397	0.745619	0.999471
RuminococcaceaeUCG002	Weighted median	10	1.01397	0.892565	1.15189	0.83114	0.998941
RuminococcaceaeUCG003	Inverse variance weighted	10	1.07915	0.978257	1.19045	0.128245	0.991024
RuminococcaceaeUCG003	MR Egger	10	1.05747	0.743906	1.5032	0.763464	0.999471
RuminococcaceaeUCG003	Weighted median	10	1.07085	0.940387	1.21942	0.301726	0.998941
RuminococcaceaeUCG004	Inverse variance weighted	3	0.887479	0.766984	1.0269	0.108844	0.991024
RuminococcaceaeUCG004	MR Egger	3	1.15468	0.60934	2.1881	0.735576	0.999471
RuminococcaceaeUCG004	Weighted median	3	0.88589	0.744411	1.05426	0.172312	0.998941
RuminococcaceaeUCG005	Inverse variance weighted	9	0.977981	0.881276	1.0853	0.675116	0.991024
RuminococcaceaeUCG005	MR Egger	9	1.2878	1.01382	1.63581	0.0769393	0.999471
RuminococcaceaeUCG005	Weighted median	9	1.03156	0.901769	1.18004	0.650607	0.998941
RuminococcaceaeUCG009	Inverse variance weighted	6	0.998207	0.903239	1.10316	0.971936	0.991024
RuminococcaceaeUCG009	MR Egger	6	0.952693	0.450926	2.0128	0.905076	0.999471
RuminococcaceaeUCG009	Weighted median	6	1.01085	0.895126	1.14154	0.861851	0.998941
RuminococcaceaeUCG010	Inverse variance weighted	4	1.0039	0.857656	1.17508	0.961338	0.991024
RuminococcaceaeUCG010	MR Egger	4	2.30401	0.109918	48.2948	0.644634	0.999471
RuminococcaceaeUCG010	Weighted median	4	1.0261	0.8545	1.23216	0.782582	0.998941
RuminococcaceaeUCG011	Inverse variance weighted	6	0.973284	0.913875	1.03655	0.399379	0.991024
RuminococcaceaeUCG011	MR Egger	6	1.27443	0.930067	1.74629	0.205826	0.999471
RuminococcaceaeUCG011	Weighted median	6	0.996938	0.916913	1.08395	0.942744	0.998941
RuminococcaceaeUCG013	Inverse variance weighted	7	1.02224	0.908573	1.15014	0.714509	0.991024
RuminococcaceaeUCG013	MR Egger	7	1.28376	0.923244	1.78505	0.197631	0.999471
RuminococcaceaeUCG013	Weighted median	7	0.987271	0.848931	1.14815	0.867902	0.998941
RuminococcaceaeUCG014	Inverse variance weighted	6	1.06149	0.946865	1.19	0.306045	0.991024
RuminococcaceaeUCG014	MR Egger	6	1.05036	0.797292	1.38375	0.744464	0.999471
RuminococcaceaeUCG014	Weighted median	6	1.02708	0.890054	1.1852	0.714572	0.998941
Ruminococcus1	Inverse variance weighted	5	0.996187	0.826235	1.2011	0.968074	0.991024
Ruminococcus1	MR Egger	5	0.639711	0.299156	1.36795	0.332782	0.999471
Ruminococcus1	Weighted median	5	1.05805	0.850905	1.31561	0.611752	0.998941
Ruminococcus2	Inverse variance weighted	7	0.924689	0.805834	1.06107	0.264658	0.991024
Ruminococcus2	MR Egger	7	1.01563	0.743106	1.38811	0.926256	0.999471
Ruminococcus2	Weighted median	7	0.927577	0.797535	1.07882	0.329298	0.998941
Ruminococcusgauvreauiigroup	Inverse variance weighted	7	1.00595	0.879945	1.15	0.930757	0.991024
Ruminococcusgauvreauiigroup	MR Egger	7	0.765873	0.459519	1.27647	0.353041	0.999471
Ruminococcusgauvreauiigroup	Weighted median	7	1.02997	0.884498	1.19936	0.703874	0.998941
Ruminococcusgnavusgroup	Inverse variance weighted	6	1.07446	0.982677	1.17483	0.114926	0.991024
Ruminococcusgnavusgroup	MR Egger	6	1.02971	0.667296	1.58895	0.901156	0.999471
Ruminococcusgnavusgroup	Weighted median	6	1.07691	0.966056	1.20049	0.181245	0.998941
Ruminococcustorquesgroup	Inverse variance weighted	4	0.942143	0.78864	1.12552	0.5113	0.991024
Ruminococcustorquesgroup	MR Egger	4	1.1366	0.622737	2.0745	0.717106	0.999471
Ruminococcustorquesgroup	Weighted median	4	0.930214	0.742915	1.16473	0.528276	0.998941
Sellimonas	Inverse variance weighted	6	1.01532	0.956584	1.07766	0.61708	0.991024
Sellimonas	MR Egger	6	1.05329	0.766059	1.44823	0.765262	0.999471
Sellimonas	Weighted median	6	0.998921	0.924911	1.07885	0.978068	0.998941
Senegalimassilia	Inverse variance weighted	2	1.04149	0.768749	1.411	0.793007	0.991024
Slackia	Inverse variance weighted	4	0.980454	0.879049	1.09356	0.723049	0.991024
Slackia	MR Egger	4	1.55767	0.604165	4.01603	0.455872	0.999471
Slackia	Weighted median	4	1.00057	0.876591	1.14208	0.993262	0.998941
Streptococcus	Inverse variance weighted	8	1.0008	0.870541	1.15055	0.991024	0.991024
Streptococcus	MR Egger	8	1.16866	0.717293	1.90406	0.554475	0.999471
Streptococcus	Weighted median	8	1.0112	0.863345	1.18438	0.890139	0.998941
Subdoligranulum	Inverse variance weighted	7	0.940682	0.820268	1.07877	0.381564	0.991024
Subdoligranulum	MR Egger	7	1.02344	0.686643	1.52544	0.913837	0.999471
Subdoligranulum	Weighted median	7	0.980684	0.834378	1.15264	0.812948	0.998941
Sutterella	Inverse variance weighted	4	0.917026	0.79675	1.05546	0.227225	0.991024
Sutterella	MR Egger	4	0.976229	0.624049	1.52716	0.925692	0.999471
Sutterella	Weighted median	4	0.937402	0.790866	1.11109	0.456045	0.998941
Terrisporobacter	Inverse variance weighted	2	0.973925	0.835978	1.13463	0.734564	0.991024
Turicibacter	Inverse variance weighted	5	0.998317	0.900436	1.10684	0.974472	0.991024
Turicibacter	MR Egger	5	0.682178	0.385514	1.20713	0.280438	0.999471
Turicibacter	Weighted median	5	1.04181	0.915367	1.18571	0.534986	0.998941
Tyzzerella3	Inverse variance weighted	8	0.994615	0.927846	1.06619	0.878952	0.991024
Tyzzerella3	MR Egger	8	0.986357	0.63139	1.54089	0.953832	0.999471
Tyzzerella3	Weighted median	8	0.969035	0.881168	1.06566	0.516604	0.998941
Veillonella	Inverse variance weighted	4	1.05789	0.928975	1.2047	0.395978	0.991024
Veillonella	MR Egger	4	10.4005	0.544549	198.641	0.259954	0.999471
Veillonella	Weighted median	4	1.06023	0.905433	1.2415	0.46764	0.998941
Victivallis	Inverse variance weighted	5	0.963615	0.897556	1.03454	0.306349	0.991024
Victivallis	MR Egger	5	1.10925	0.651785	1.88781	0.727779	0.999471
Victivallis	Weighted median	5	1.00359	0.913289	1.10283	0.940549	0.998941

## Sheet: Table S3
Table S3 The heterogeneity of gut microbiota instrumental variables.
Bacterial taxa(exposure)	method	Cochran's Q	df	p-value
Butyricimonas	MR Egger	5.24656	6	0.512601
Butyricimonas	Inverse variance weighted	5.89902	7	0.551588
Blautia	MR Egger	11.9967	4	0.0173757
Blautia	Inverse variance weighted	16.47	5	0.00562273
Ruminiclostridium5	MR Egger	2.57621	4	0.631043
Ruminiclostridium5	Inverse variance weighted	3.63923	5	0.602433
Ruminococcus1	MR Egger	3.90809	3	0.271562
Ruminococcus1	Inverse variance weighted	5.70706	4	0.22212
ErysipelotrichaceaeUCG003	MR Egger	8.74092	7	0.271796
ErysipelotrichaceaeUCG003	Inverse variance weighted	10.567	8	0.227458
RuminococcaceaeUCG005	MR Egger	3.20293	7	0.865616
RuminococcaceaeUCG005	Inverse variance weighted	9.27991	8	0.319236
Eubacteriumhalliigroup	MR Egger	2.15374	5	0.82749
Eubacteriumhalliigroup	Inverse variance weighted	7.01583	6	0.319386
LachnospiraceaeNC2004group	MR Egger	0.466198	1	0.494741
LachnospiraceaeNC2004group	Inverse variance weighted	0.657994	2	0.719645
Lactobacillus	MR Egger	2.66802	4	0.614822
Lactobacillus	Inverse variance weighted	4.71749	5	0.451321
Coprococcus2	MR Egger	0.241982	1	0.622778
Coprococcus2	Inverse variance weighted	0.260189	2	0.878012
Sutterella	MR Egger	2.21586	2	0.330242
Sutterella	Inverse variance weighted	2.30928	3	0.510746
LachnospiraceaeFCS020group	MR Egger	6.1681	5	0.290204
LachnospiraceaeFCS020group	Inverse variance weighted	6.32713	6	0.38756
Eubacteriumoxidoreducensgroup	MR Egger	3.80335	2	0.149318
Eubacteriumoxidoreducensgroup	Inverse variance weighted	3.81139	3	0.282565
Clostridiumsensustricto1	MR Egger	4.01447	3	0.259906
Clostridiumsensustricto1	Inverse variance weighted	4.01528	4	0.403942
Desulfovibrio	MR Egger	4.40103	2	0.110746
Desulfovibrio	Inverse variance weighted	5.17756	3	0.159248
LachnospiraceaeUCG004	MR Egger	1.37709	5	0.926803
LachnospiraceaeUCG004	Inverse variance weighted	1.40819	6	0.965358
RuminococcaceaeUCG009	MR Egger	5.59878	4	0.231182
RuminococcaceaeUCG009	Inverse variance weighted	5.62018	5	0.344947
Anaerofilum	MR Egger	4.63759	4	0.326543
Anaerofilum	Inverse variance weighted	4.63768	5	0.461677
Anaerotruncus	MR Egger	4.42097	3	0.219449
Anaerotruncus	Inverse variance weighted	4.45831	4	0.347519
DefluviitaleaceaeUCG011	MR Egger	6.45112	6	0.374595
DefluviitaleaceaeUCG011	Inverse variance weighted	6.53911	7	0.478389
Lachnospira	MR Egger	4.57691	2	0.101423
Lachnospira	Inverse variance weighted	7.90654	3	0.0479833
Enterorhabdus	MR Egger	0.396636	1	0.528832
Enterorhabdus	Inverse variance weighted	0.446201	2	0.800035
LachnospiraceaeNK4A136group	MR Egger	4.57142	5	0.470385
LachnospiraceaeNK4A136group	Inverse variance weighted	7.03458	6	0.317661
Ruminococcusgnavusgroup	MR Egger	1.7246	4	0.786245
Ruminococcusgnavusgroup	Inverse variance weighted	1.76319	5	0.880845
Intestinibacter	MR Egger	1.01683	5	0.961197
Intestinibacter	Inverse variance weighted	1.14653	6	0.979443
Ruminiclostridium6	MR Egger	2.0425	6	0.915749
Ruminiclostridium6	Inverse variance weighted	2.30918	7	0.940768
Eubacteriumnodatumgroup	MR Egger	0.914315	1	0.338972
Eubacteriumnodatumgroup	Inverse variance weighted	1.22778	2	0.541242
Barnesiella	MR Egger	7.2428	7	0.404046
Barnesiella	Inverse variance weighted	7.24295	8	0.510661
Eubacteriumruminantiumgroup	MR Egger	10.2546	8	0.247607
Eubacteriumruminantiumgroup	Inverse variance weighted	10.2736	9	0.328793
RuminococcaceaeUCG002	MR Egger	6.50226	8	0.591157
RuminococcaceaeUCG002	Inverse variance weighted	6.97675	9	0.63954
Bifidobacterium	MR Egger	9.9134	4	0.0419121
Bifidobacterium	Inverse variance weighted	10.7785	5	0.055952
Eubacteriumcoprostanoligenesgroup	MR Egger	4.58358	4	0.332752
Eubacteriumcoprostanoligenesgroup	Inverse variance weighted	8.56849	5	0.127564
LachnospiraceaeUCG008	MR Egger	16.1236	6	0.0131055
LachnospiraceaeUCG008	Inverse variance weighted	18.1608	7	0.0112654
Akkermansia	MR Egger	5.04037	7	0.655037
Akkermansia	Inverse variance weighted	5.33212	8	0.721561
Ruminococcus2	MR Egger	11.7408	5	0.0385176
Ruminococcus2	Inverse variance weighted	12.7753	6	0.0467465
Oscillospira	MR Egger	3.32958	1	0.0680441
Oscillospira	Inverse variance weighted	5.13378	2	0.0767738
Eubacteriumfissicatenagroup	MR Egger	2.69733	3	0.440682
Eubacteriumfissicatenagroup	Inverse variance weighted	2.74322	4	0.601673
FamilyXIIIUCG001	MR Egger	1.20762	2	0.546723
FamilyXIIIUCG001	Inverse variance weighted	1.28438	3	0.732845
Ruminiclostridium9	MR Egger	2.54683	2	0.279875
Ruminiclostridium9	Inverse variance weighted	2.55364	3	0.465676
Catenibacterium	MR Egger	2.69796	1	0.100477
Catenibacterium	Inverse variance weighted	3.99697	2	0.13554
Prevotella9	MR Egger	2.80679	4	0.590662
Prevotella9	Inverse variance weighted	3.6632	5	0.598849
Senegalimassilia	Inverse variance weighted	3.59187	1	0.0580629
Terrisporobacter	Inverse variance weighted	0.0476977	1	0.827119
Haemophilus	MR Egger	14.5578	7	0.0421047
Haemophilus	Inverse variance weighted	15.3959	8	0.0518889
CandidatusSoleaferrea	Inverse variance weighted	1.19387	1	0.274551
Actinomyces	Inverse variance weighted	0.541748	1	0.461709
Slackia	MR Egger	2.15055	2	0.341205
Slackia	Inverse variance weighted	3.15106	3	0.368916
RuminococcaceaeUCG010	MR Egger	0.470003	2	0.79057
RuminococcaceaeUCG010	Inverse variance weighted	0.757157	3	0.859685
Oxalobacter	MR Egger	1.76062	6	0.940346
Oxalobacter	Inverse variance weighted	2.15533	7	0.950745
RikenellaceaeRC9gutgroup	MR Egger	3.17058	4	0.529695
RikenellaceaeRC9gutgroup	Inverse variance weighted	4.05815	5	0.541075
Erysipelatoclostridium	MR Egger	15.9811	6	0.0138557
Erysipelatoclostridium	Inverse variance weighted	16.0439	7	0.0247184
Victivallis	MR Egger	3.41961	3	0.331339
Victivallis	Inverse variance weighted	3.7328	4	0.443373
Howardella	MR Egger	3.93425	4	0.414977
Howardella	Inverse variance weighted	6.30491	5	0.27767
Clostridiuminnocuumgroup	Inverse variance weighted	0.0263928	1	0.870945
Phascolarctobacterium	MR Egger	1.26985	4	0.866469
Phascolarctobacterium	Inverse variance weighted	5.15623	5	0.397113
Butyrivibrio	MR Egger	2.38868	5	0.793158
Butyrivibrio	Inverse variance weighted	5.55403	6	0.47495
Eisenbergiella	MR Egger	0.772073	3	0.856134
Eisenbergiella	Inverse variance weighted	2.18538	4	0.701708
Bilophila	MR Egger	4.85028	4	0.303007
Bilophila	Inverse variance weighted	5.37349	5	0.372018
Eubacteriumbrachygroup	MR Egger	0.0794817	2	0.961038
Eubacteriumbrachygroup	Inverse variance weighted	0.0823794	3	0.993865
Eubacteriumrectalegroup	MR Egger	1.37446	2	0.502968
Eubacteriumrectalegroup	Inverse variance weighted	1.382	3	0.70976
Holdemania	MR Egger	1.05135	3	0.788829
Holdemania	Inverse variance weighted	1.0549	4	0.90136
Methanobrevibacter	MR Egger	1.31778	1	0.250992
Methanobrevibacter	Inverse variance weighted	1.44313	2	0.485991
Lactococcus	MR Egger	8.18252	3	0.0423863
Lactococcus	Inverse variance weighted	8.5684	4	0.0728407
Peptococcus	MR Egger	4.7705	6	0.573567
Peptococcus	Inverse variance weighted	7.05353	7	0.423328
Collinsella	MR Egger	0.0349979	1	0.8516
Collinsella	Inverse variance weighted	2.8054	2	0.245932
Lachnoclostridium	MR Egger	6.6564	4	0.155199
Lachnoclostridium	Inverse variance weighted	6.67155	5	0.246236
Subdoligranulum	MR Egger	6.97808	5	0.222276
Subdoligranulum	Inverse variance weighted	7.25503	6	0.297905
Allisonella	MR Egger	2.53331	2	0.281772
Allisonella	Inverse variance weighted	4.21338	3	0.239326
Ruminococcustorquesgroup	MR Egger	1.96713	2	0.373976
Ruminococcustorquesgroup	Inverse variance weighted	2.37653	3	0.498018
Ruminococcusgauvreauiigroup	MR Egger	6.9661	5	0.223174
Ruminococcusgauvreauiigroup	Inverse variance weighted	8.60003	6	0.197353
Eubacteriumventriosumgroup	MR Egger	0.520158	6	0.997584
Eubacteriumventriosumgroup	Inverse variance weighted	5.47506	7	0.602193
Turicibacter	MR Egger	1.35132	3	0.716985
Turicibacter	Inverse variance weighted	3.11923	4	0.538075
Anaerostipes	MR Egger	4.29024	8	0.830034
Anaerostipes	Inverse variance weighted	4.53428	9	0.872873
Dorea	MR Egger	2.00667	3	0.571024
Dorea	Inverse variance weighted	3.78174	4	0.436349
Parabacteroides	MR Egger	1.03057	1	0.310024
Parabacteroides	Inverse variance weighted	3.55853	2	0.168762
RuminococcaceaeUCG004	MR Egger	0.0124999	1	0.91098
RuminococcaceaeUCG004	Inverse variance weighted	0.699625	2	0.70482
Tyzzerella3	MR Egger	6.54299	6	0.365183
Tyzzerella3	Inverse variance weighted	6.5445	7	0.477793
Bacteroides	MR Egger	0.74919	2	0.687568
Bacteroides	Inverse variance weighted	0.821136	3	0.844405
Odoribacter	MR Egger	0.286025	1	0.592779
Odoribacter	Inverse variance weighted	0.300995	2	0.86028
LachnospiraceaeUCG010	MR Egger	10.4037	3	0.0154288
LachnospiraceaeUCG010	Inverse variance weighted	10.4408	4	0.0336227
Coprococcus1	MR Egger	5.82339	5	0.323785
Coprococcus1	Inverse variance weighted	6.89329	6	0.330829
RuminococcaceaeUCG014	MR Egger	6.16554	4	0.187122
RuminococcaceaeUCG014	Inverse variance weighted	6.17658	5	0.289415
Hungatella	Inverse variance weighted	1.76683	1	0.183775
Escherichia.Shigella	MR Egger	0.922779	2	0.630407
Escherichia.Shigella	Inverse variance weighted	1.49426	3	0.683596
Sellimonas	MR Egger	4.42731	4	0.351254
Sellimonas	Inverse variance weighted	4.48615	5	0.481739
Paraprevotella	MR Egger	3.62618	7	0.821686
Paraprevotella	Inverse variance weighted	5.67253	8	0.683859
Eubacteriumxylanophilumgroup	MR Egger	4.98407	5	0.417827
Eubacteriumxylanophilumgroup	Inverse variance weighted	4.99278	6	0.54474
Intestinimonas	MR Egger	2.80416	9	0.971556
Intestinimonas	Inverse variance weighted	3.62717	10	0.962603
RuminococcaceaeUCG011	MR Egger	1.76725	4	0.778469
RuminococcaceaeUCG011	Inverse variance weighted	4.69806	5	0.453828
Fusicatenibacter	MR Egger	9.57146	7	0.214187
Fusicatenibacter	Inverse variance weighted	9.73544	8	0.284088
Marvinbryantia	MR Egger	2.31739	4	0.677604
Marvinbryantia	Inverse variance weighted	4.07725	5	0.538349
Roseburia	MR Egger	0.633187	4	0.959305
Roseburia	Inverse variance weighted	0.633614	5	0.986413
Eubacteriumeligensgroup	MR Egger	0.604484	1	0.436872
Eubacteriumeligensgroup	Inverse variance weighted	1.09581	2	0.57816
Olsenella	MR Egger	3.819	4	0.431055
Olsenella	Inverse variance weighted	4.55205	5	0.47295
Oscillibacter	MR Egger	20.8705	10	0.0220152
Oscillibacter	Inverse variance weighted	21.2691	11	0.0306878
Romboutsia	MR Egger	0.0314607	1	0.859216
Romboutsia	Inverse variance weighted	0.651292	2	0.722061
LachnospiraceaeUCG001	MR Egger	3.42516	5	0.634741
LachnospiraceaeUCG001	Inverse variance weighted	4.36016	6	0.62806
Gordonibacter	MR Egger	0.798404	1	0.371571
Gordonibacter	Inverse variance weighted	0.984805	2	0.611156
Streptococcus	MR Egger	9.21888	6	0.161637
Streptococcus	Inverse variance weighted	9.8726	7	0.195909
Prevotella7	MR Egger	10.3936	3	0.0155003
Prevotella7	Inverse variance weighted	11.2161	4	0.0242397
RuminococcaceaeNK4A214group	MR Egger	3.75487	7	0.807539
RuminococcaceaeNK4A214group	Inverse variance weighted	3.75697	8	0.878358
RuminococcaceaeUCG013	MR Egger	3.17449	5	0.673105
RuminococcaceaeUCG013	Inverse variance weighted	5.27773	6	0.508717
Parasutterella	MR Egger	1.47627	8	0.993095
Parasutterella	Inverse variance weighted	2.66054	9	0.97625
Butyricicoccus	Inverse variance weighted	0.000989672	1	0.974903
ChristensenellaceaeR.7group	MR Egger	5.73156	1	0.0166627
ChristensenellaceaeR.7group	Inverse variance weighted	7.40395	2	0.0246748
Veillonella	MR Egger	0.257291	2	0.879286
Veillonella	Inverse variance weighted	2.56832	3	0.463071
Eggerthella	MR Egger	0.74666	3	0.862178
Eggerthella	Inverse variance weighted	4.35601	4	0.359964
Holdemanella	MR Egger	3.31866	4	0.505981
Holdemanella	Inverse variance weighted	3.47747	5	0.626799
Faecalibacterium	MR Egger	0.0193242	1	0.889441
Faecalibacterium	Inverse variance weighted	0.0217255	2	0.989196
Adlercreutzia	MR Egger	0.968164	2	0.616263
Adlercreutzia	Inverse variance weighted	1.10549	3	0.775749
Dialister	Inverse variance weighted	1.09616	1	0.295111
FamilyXIIIAD3011group	MR Egger	8.00204	5	0.156123
FamilyXIIIAD3011group	Inverse variance weighted	8.51566	6	0.202704
RuminococcaceaeUCG003	MR Egger	9.52058	8	0.300298
RuminococcaceaeUCG003	Inverse variance weighted	9.53726	9	0.389227
Coprobacter	MR Egger	2.76336	3	0.429567
Coprobacter	Inverse variance weighted	3.02671	4	0.553366
Alistipes	MR Egger	0.956312	2	0.619925
Alistipes	Inverse variance weighted	1.1178	3	0.772778
Flavonifractor	MR Egger	2.66461	2	0.263869
Flavonifractor	Inverse variance weighted	3.48419	3	0.322819
Coprococcus3	MR Egger	3.69777	2	0.157412
Coprococcus3	Inverse variance weighted	5.88231	3	0.117479

## Sheet: Table S4
Table S4 Directional horizontal pleiotropy assessed by intercept term in MR Egger regression of the association between gut microbiota and SNHL.
Bacterial taxa(exposure)	egger_intercept	se	P-value
Butyricimonas	0.0142074	0.0175888	0.450062
Blautia	-0.0306566	0.0251021	0.28904
Ruminiclostridium5	-0.0213533	0.0207107	0.360785
Ruminococcus1	0.0299814	0.025513	0.324718
ErysipelotrichaceaeUCG003	-0.0160942	0.0133086	0.2658
RuminococcaceaeUCG005	-0.0243208	0.00986585	0.0431383
Eubacteriumhalliigroup	-0.0208269	0.00944525	0.078596
LachnospiraceaeNC2004group	-0.0253431	0.0578683	0.737214
Lactobacillus	0.0213897	0.0149412	0.225517
Coprococcus2	-0.0095223	0.0705696	0.914614
Sutterella	-0.00506457	0.0174417	0.798872
LachnospiraceaeFCS020group	0.00416464	0.0115994	0.734229
Eubacteriumoxidoreducensgroup	0.00178203	0.0274185	0.954091
Clostridiumsensustricto1	-0.000426006	0.0173553	0.981958
Desulfovibrio	-0.0325582	0.0548082	0.61273
LachnospiraceaeUCG004	0.0040558	0.0229967	0.866929
RuminococcaceaeUCG009	0.00420793	0.0340251	0.907541
Anaerofilum	-0.000243184	0.0288149	0.99367
Anaerotruncus	-0.00582525	0.0365944	0.883637
DefluviitaleaceaeUCG011	0.0049498	0.0173023	0.784439
Lachnospira	-0.062052	0.0514433	0.35106
Enterorhabdus	-0.0051356	0.0230678	0.860543
LachnospiraceaeNK4A136group	0.0125958	0.00802562	0.177338
Ruminococcusgnavusgroup	0.00475065	0.0241831	0.853839
Intestinibacter	0.00579084	0.0160793	0.733454
Ruminiclostridium6	0.00764111	0.0147965	0.62404
Eubacteriumnodatumgroup	-0.0438062	0.0782426	0.675073
Barnesiella	0.000212961	0.0172398	0.990489
Eubacteriumruminantiumgroup	-0.00164061	0.0134835	0.906157
RuminococcaceaeUCG002	0.00671558	0.00974918	0.510407
Bifidobacterium	0.0105968	0.0179354	0.586402
Eubacteriumcoprostanoligenesgroup	0.03077	0.0165002	0.135641
LachnospiraceaeUCG008	0.0436676	0.0501542	0.417405
Akkermansia	0.00658605	0.0121933	0.605852
Ruminococcus2	-0.00992364	0.0149509	0.536228
Oscillospira	0.0540213	0.0733868	0.596028
Eubacteriumfissicatenagroup	0.00573858	0.026787	0.844103
FamilyXIIIUCG001	0.00474187	0.0171153	0.807748
Ruminiclostridium9	0.00275776	0.0377156	0.948365
Catenibacterium	0.214147	0.308619	0.61382
Prevotella9	0.0126402	0.0136587	0.407121
Senegalimassilia	NA	NA	NA
Terrisporobacter	NA	NA	NA
Haemophilus	0.00907388	0.0142933	0.545718
CandidatusSoleaferrea	NA	NA	NA
Actinomyces	NA	NA	NA
Slackia	-0.0450857	0.0467398	0.436514
RuminococcaceaeUCG010	-0.0502261	0.0937285	0.645668
Oxalobacter	-0.0145432	0.0231485	0.552981
RikenellaceaeRC9gutgroup	0.025452	0.0270161	0.399482
Erysipelatoclostridium	-0.00408913	0.0266368	0.883026
Victivallis	-0.0189389	0.0361306	0.636418
Howardella	-0.0259237	0.0168369	0.198474
Clostridiuminnocuumgroup	NA	NA	NA
Phascolarctobacterium	-0.0468401	0.02376	0.119979
Butyrivibrio	0.0309678	0.017406	0.135344
Eisenbergiella	0.048382	0.0406974	0.320036
Bilophila	-0.0210804	0.032092	0.547134
Eubacteriumbrachygroup	0.00114215	0.0212175	0.961964
Eubacteriumrectalegroup	-0.00183247	0.021104	0.938717
Holdemania	0.00165019	0.0276838	0.956216
Methanobrevibacter	-0.00839691	0.0272253	0.809545
Lactococcus	0.0197165	0.0524187	0.731841
Peptococcus	0.022162	0.0146674	0.181546
Collinsella	0.168154	0.101027	0.344415
Lachnoclostridium	-0.00258088	0.027048	0.928571
Subdoligranulum	-0.00661171	0.014842	0.674603
Allisonella	-0.0474715	0.0412192	0.368537
Ruminococcustorquesgroup	-0.014323	0.022385	0.587787
Ruminococcusgauvreauiigroup	0.0204447	0.0188788	0.32827
Eubacteriumventriosumgroup	-0.035274	0.0158467	0.0676407
Turicibacter	0.0461416	0.0347026	0.275701
Anaerostipes	-0.0078523	0.0158951	0.634577
Dorea	-0.0360438	0.0270534	0.274919
Parabacteroides	0.0742806	0.0474274	0.361754
RuminococcaceaeUCG004	-0.0253339	0.0305622	0.559374
Tyzzerella3	0.00115114	0.0310052	0.971588
Bacteroides	0.00779629	0.0290659	0.813656
Odoribacter	0.00263816	0.0215618	0.922493
LachnospiraceaeUCG010	-0.00493622	0.0477236	0.924146
Coprococcus1	0.0148875	0.0155329	0.381856
RuminococcaceaeUCG014	0.00115847	0.0136911	0.936633
Hungatella	NA	NA	NA
Escherichia.Shigella	0.0131385	0.0173799	0.52858
Sellimonas	-0.00535032	0.0232064	0.828973
Paraprevotella	-0.0218386	0.0152663	0.195655
Eubacteriumxylanophilumgroup	0.00124273	0.0133183	0.929281
Intestinimonas	0.00962223	0.0106065	0.387946
RuminococcaceaeUCG011	-0.0388614	0.0226999	0.162068
Fusicatenibacter	-0.00820177	0.0236839	0.739292
Marvinbryantia	0.0248525	0.018734	0.255311
Roseburia	-0.000396958	0.0192162	0.984508
Eubacteriumeligensgroup	-0.0207397	0.0295882	0.610796
Olsenella	0.0127363	0.0148757	0.440156
Oscillibacter	-0.00808017	0.0184878	0.671359
Romboutsia	-0.0315728	0.040103	0.57541
LachnospiraceaeUCG001	0.0188747	0.0195198	0.377977
Gordonibacter	-0.0192312	0.0445432	0.740535
Streptococcus	-0.0124571	0.0190978	0.538393
Prevotella7	0.0491159	0.100803	0.659468
RuminococcaceaeNK4A214group	0.000598499	0.0130827	0.964789
RuminococcaceaeUCG013	-0.0199329	0.0137444	0.206681
Parasutterella	-0.0161749	0.0148633	0.308182
Butyricicoccus	NA	NA	NA
ChristensenellaceaeR.7group	-0.0326804	0.0605	0.684703
Veillonella	-0.168096	0.110575	0.267829
Eggerthella	0.0396308	0.0208602	0.153657
Holdemanella	0.00475135	0.0119227	0.71061
Faecalibacterium	0.000738967	0.0150798	0.968828
Adlercreutzia	-0.0084302	0.0227488	0.74652
Dialister	NA	NA	NA
FamilyXIIIAD3011group	0.0155979	0.0275334	0.59553
RuminococcaceaeUCG003	0.00157317	0.0132861	0.908664
Coprobacter	-0.0089737	0.0174866	0.643229
Alistipes	-0.0155098	0.0385949	0.726663
Flavonifractor	0.0255714	0.0326032	0.514996
Coprococcus3	-0.0345927	0.0318244	0.390596

## Sheet: Table S5
Table S5 MR-PRESSO analysis for the association between four bacteria genera and SNHL.
Exposure	MR Analysis	Causal Estimate	Sd	T-stat	P-value	RSSobs	globalPvalue	outlier SNP
LachnospiraceaeUCG001	MR-PRESSO	-0.16012	0.0402632	-3.97684	0.00730955	5.97108	0.669	0
Intestinimonas	MR-PRESSO	-0.112764	0.0258187	-4.36753	0.00140451	4.47061	0.965	0
RikenellaceaeRC9gutgroup	MR-PRESSO	0.0792639	0.0286136	2.77014	0.0393586	5.91684	0.572	0
Eubacteriumhalliigroup	MR-PRESSO	0.109878	0.055451	1.98153	0.0948228	9.91895	0.364	0

## Sheet: Table S6
Table S6 cML-MA-BIC analysis for the association between four bacteria genera and SNHL
exposure	beta	se	p
LachnospiraceaeUCG001	-0.16292	0.0491798	0.000923878
Intestinimonas	-0.11353	0.0434307	0.00894754
RikenellaceaeRC9gutgroup	0.0811628	0.0330572	0.0140797
Eubacteriumhalliigroup	0.110486	0.0537206	0.0397166

## Sheet: Table S7
Table S7 Instrumental variables used in MR analysis of the association between SNHL and four bacteria genera.
Bacterial taxa(outcome)	SNP	Effect allele	Other allele	exposure(SNHL)			outcome(Bacterial)			F-statistic
				beta.exposure	se.exposure	pval.exposure	beta.outcome	se.outcome	pval.outcome
LachnospiraceaeUCG001	rs10901863	T	C	0.0937702	0.0100283	8.71565e-21	0.00660829	0.0158698	0.655122	1213.12
LachnospiraceaeUCG001	rs138620522	A	G	0.112249	0.0205677	4.82792e-08	0.024417	0.0318079	0.429622	389.688
LachnospiraceaeUCG001	rs2228712	C	A	-0.0544167	0.00924094	3.8935e-09	-0.0136344	0.0140515	0.335042	481.18
LachnospiraceaeUCG001	rs2645737	T	C	-0.0592786	0.00924313	1.42436e-10	-0.0130969	0.0140996	0.354047	565.738
LachnospiraceaeUCG001	rs276695	C	T	0.0653062	0.0105796	6.70749e-10	-0.0272658	0.0150508	0.0711169	535.503
LachnospiraceaeUCG001	rs4319969	G	A	0.107606	0.0127003	2.39773e-17	0.0173083	0.0182946	0.380186	956.56
LachnospiraceaeUCG001	rs4704097	G	A	0.0603873	0.00925016	6.65426e-11	-0.0057291	0.0142388	0.681463	600.182
LachnospiraceaeUCG001	rs4919899	T	C	-0.0686267	0.0109759	4.03924e-10	0.00799879	0.0166262	0.637246	537.11
LachnospiraceaeUCG001	rs6000881	A	G	0.0839643	0.00934592	2.60976e-19	-0.000324231	0.0141905	0.962373	1104.5
LachnospiraceaeUCG001	rs61889475	G	T	-0.053679	0.00922358	5.89346e-09	-0.0211103	0.0143519	0.140249	469.614
LachnospiraceaeUCG001	rs9267091	A	G	0.0660236	0.0111137	2.83707e-09	0.00863339	0.0175767	0.630631	480.215
LachnospiraceaeUCG001	rs9349256	A	G	0.0584452	0.00916344	1.79312e-10	-0.0179193	0.0140961	0.189653	560.512
LachnospiraceaeUCG001	rs9493627	A	G	0.0673878	0.0105139	1.46066e-10	-0.0189825	0.0149994	0.221943	565.465
LachnospiraceaeUCG001	rs9820091	C	T	-0.0795308	0.0136912	6.28912e-09	-0.0183845	0.0192035	0.318746	480.273
RikenellaceaeRC9gutgroup	rs10901863	T	C	0.0937702	0.0100283	8.71565e-21	0.0151758	0.0275682	0.559843	1213.12
RikenellaceaeRC9gutgroup	rs2228712	C	A	-0.0544167	0.00924094	3.8935e-09	-0.0181107	0.0245192	0.462538	481.18
RikenellaceaeRC9gutgroup	rs2645737	T	C	-0.0592786	0.00924313	1.42436e-10	-0.05183	0.0245884	0.0371051	565.738
RikenellaceaeRC9gutgroup	rs276695	C	T	0.0653062	0.0105796	6.70749e-10	-0.00532518	0.026416	0.865586	535.503
RikenellaceaeRC9gutgroup	rs4319969	G	A	0.107606	0.0127003	2.39773e-17	0.0152092	0.032103	0.742897	956.56
RikenellaceaeRC9gutgroup	rs4704097	G	A	0.0603873	0.00925016	6.65426e-11	0.00978655	0.0250373	0.700769	600.182
RikenellaceaeRC9gutgroup	rs4919899	T	C	-0.0686267	0.0109759	4.03924e-10	-0.0059537	0.029254	0.871813	537.11
RikenellaceaeRC9gutgroup	rs6000881	A	G	0.0839643	0.00934592	2.60976e-19	0.0165177	0.0247422	0.502032	1104.5
RikenellaceaeRC9gutgroup	rs61889475	G	T	-0.053679	0.00922358	5.89346e-09	-0.00210621	0.0250897	0.968684	469.614
RikenellaceaeRC9gutgroup	rs9267091	A	G	0.0660236	0.0111137	2.83707e-09	0.0537563	0.0307283	0.0893856	480.215
RikenellaceaeRC9gutgroup	rs9349256	A	G	0.0584452	0.00916344	1.79312e-10	-0.0132092	0.0245708	0.560558	560.512
RikenellaceaeRC9gutgroup	rs9493627	A	G	0.0673878	0.0105139	1.46066e-10	0.00621921	0.0263005	0.828239	565.465
RikenellaceaeRC9gutgroup	rs9820091	C	T	-0.0795308	0.0136912	6.28912e-09	-0.0575625	0.0338677	0.0771498	480.273
Eubacteriumhalliigroup	rs10901863	T	C	0.0937702	0.0100283	8.71565e-21	-0.0153654	0.0124429	0.227805	1213.12
Eubacteriumhalliigroup	rs138620522	A	G	0.112249	0.0205677	4.82792e-08	-0.0106417	0.0256588	0.73036	389.688
Eubacteriumhalliigroup	rs2228712	C	A	-0.0544167	0.00924094	3.8935e-09	-0.00867162	0.0110127	0.430077	481.18
Eubacteriumhalliigroup	rs2645737	T	C	-0.0592786	0.00924313	1.42436e-10	-0.006056	0.011062	0.570222	565.738
Eubacteriumhalliigroup	rs276695	C	T	0.0653062	0.0105796	6.70749e-10	-0.0143473	0.0119415	0.330515	535.503
Eubacteriumhalliigroup	rs4319969	G	A	0.107606	0.0127003	2.39773e-17	0.00159944	0.0144604	0.908017	956.56
Eubacteriumhalliigroup	rs4704097	G	A	0.0603873	0.00925016	6.65426e-11	-0.00438652	0.0111667	0.706596	600.182
Eubacteriumhalliigroup	rs4919899	T	C	-0.0686267	0.0109759	4.03924e-10	0.00687921	0.0129953	0.591594	537.11
Eubacteriumhalliigroup	rs6000881	A	G	0.0839643	0.00934592	2.60976e-19	-0.00969403	0.0111363	0.385447	1104.5
Eubacteriumhalliigroup	rs61889475	G	T	-0.053679	0.00922358	5.89346e-09	0.0212517	0.0113047	0.0594909	469.614
Eubacteriumhalliigroup	rs9267091	A	G	0.0660236	0.0111137	2.83707e-09	-0.00588306	0.0139948	0.82759	480.215
Eubacteriumhalliigroup	rs9349256	A	G	0.0584452	0.00916344	1.79312e-10	0.00603431	0.0110736	0.602631	560.512
Eubacteriumhalliigroup	rs9493627	A	G	0.0673878	0.0105139	1.46066e-10	0.0147554	0.0117269	0.217286	565.465
Eubacteriumhalliigroup	rs9820091	C	T	-0.0795308	0.0136912	6.28912e-09	0.00810313	0.0152459	0.664609	480.273
Intestinimonas	rs10901863	T	C	0.0937702	0.0100283	8.71565e-21	-0.000892118	0.0145655	0.900085	1213.12
Intestinimonas	rs138620522	A	G	0.112249	0.0205677	4.82792e-08	0.00107298	0.0299065	0.947095	389.688
Intestinimonas	rs2228712	C	A	-0.0544167	0.00924094	3.8935e-09	0.016861	0.0128867	0.192602	481.18
Intestinimonas	rs2645737	T	C	-0.0592786	0.00924313	1.42436e-10	0.0139925	0.0129413	0.278323	565.738
Intestinimonas	rs276695	C	T	0.0653062	0.0105796	6.70749e-10	0.0222865	0.0139476	0.0973875	535.503
Intestinimonas	rs4319969	G	A	0.107606	0.0127003	2.39773e-17	0.0175816	0.016883	0.293632	956.56
Intestinimonas	rs4704097	G	A	0.0603873	0.00925016	6.65426e-11	0.0162334	0.013113	0.218999	600.182
Intestinimonas	rs4919899	T	C	-0.0686267	0.0109759	4.03924e-10	0.0216287	0.0152747	0.155346	537.11
Intestinimonas	rs6000881	A	G	0.0839643	0.00934592	2.60976e-19	0.00785439	0.0130304	0.556203	1104.5
Intestinimonas	rs61889475	G	T	-0.053679	0.00922358	5.89346e-09	-0.0110447	0.0132364	0.396619	469.614
Intestinimonas	rs9267091	A	G	0.0660236	0.0111137	2.83707e-09	-0.0101395	0.0162177	0.461019	480.215
Intestinimonas	rs9349256	A	G	0.0584452	0.00916344	1.79312e-10	0.0209967	0.0129517	0.0935321	560.512
Intestinimonas	rs9493627	A	G	0.0673878	0.0105139	1.46066e-10	-0.0025927	0.0137192	0.839764	565.465
Intestinimonas	rs9820091	C	T	-0.0795308	0.0136912	6.28912e-09	0.00372311	0.017797	0.846699	480.273

## Sheet: Table S8
Table S8 Full result of MR estimates for the association between SNHL and four bacteria genera.
Bacterial taxa(outcome)	method	nsnp	or	or_lci95	or_uci95		P-value	q-value
RikenellaceaeRC9gutgroup	Inverse variance weighted	13	1.25942	1.02366	1.54948		0.029173	0.12
Eubacteriumhalliigroup	Inverse variance weighted	14	0.947029	0.864425	1.03753		0.242465	0.48
Intestinimonas	Inverse variance weighted	14	1.03898	0.931063	1.15939		0.494375	0.66
LachnospiraceaeUCG001	Inverse variance weighted	14	1.025	0.910828	1.15347		0.681971	0.68
LachnospiraceaeUCG001	MR Egger	14	1.21	0.69793	2.09779		0.510028	0.74
Eubacteriumhalliigroup	MR Egger	14	0.86874	0.573191	1.31668		0.519712	0.74
Intestinimonas	MR Egger	14	1.11389	0.663378	1.87034		0.690537	0.74
RikenellaceaeRC9gutgroup	MR Egger	13	1.18443	0.440906	3.18182		0.743394	0.74
Eubacteriumhalliigroup	Weighted median	14	0.909872	0.803452	1.03039		0.136671	0.5
RikenellaceaeRC9gutgroup	Weighted median	13	1.17262	0.895336	1.53578		0.247337	0.5
LachnospiraceaeUCG001	Weighted median	14	1.07187	0.918594	1.25072		0.378032	0.5
Intestinimonas	Weighted median	14	1.0093	0.873349	1.16642		0.900156	0.9

## Sheet: Table S9
Table S9 The heterogeneity of SNHL instrumental variables.
Bacterial taxa(outcome)	method	Cochran's Q	df	p-value
LachnospiraceaeUCG001	MR Egger	13.1015	12	0.361705
LachnospiraceaeUCG001	Inverse variance weighted	13.5023	13	0.4098
RikenellaceaeRC9gutgroup	MR Egger	7.7251	11	0.737697
RikenellaceaeRC9gutgroup	Inverse variance weighted	7.74061	12	0.805058
Eubacteriumhalliigroup	MR Egger	9.59807	12	0.651175
Eubacteriumhalliigroup	Inverse variance weighted	9.77185	13	0.712476
Intestinimonas	MR Egger	13.6434	12	0.324056
Intestinimonas	Inverse variance weighted	13.7262	13	0.393403

## Sheet: Table S10
Table S10 Directional horizontal pleiotropy assessed by intercept term in MR Egger regression of the association between SNHL and four bacteria genera.
Bacterial taxa(outcome)	egger_intercept	se	P-value
LachnospiraceaeUCG001	-0.0121315	0.0200224	0.555869
RikenellaceaeRC9gutgroup	0.00441853	0.0354817	0.903142
Eubacteriumhalliigroup	0.00630141	0.0151159	0.684132
Intestinimonas	-0.00508583	0.0188449	0.791839

[truncated: 3 more sheets: Table S11, Table S12, Table S13]
